# Supplementary material for: Prevotella copri facilitates wound healing in mice through the sphingosine-CerS1-ceramide metabolic pathway
Source: Microbiol Spectr. 2025 Nov 14;14(1):e01587-25. doi: 10.1128/spectrum.01587-25 (PMC12772305; doi:10.1128/spectrum.01587-25)
Supplement: Table S1 — Metabolome profiling of Prevotella copri secretions. [file spectrum.01587-25-s0002.xlsx]

## Sheet: Sheet 1
Supplementary Table 1. Metabolome Profiling of Prevotella copri Secretions
MS2 name	MS2 score	level	MS1 name	MS1 ppm	mz	rt	type	BHI_Ctrl_1	BHI_Ctrl_2	BHI_Ctrl_3	P_copri_1	P_copri_2	P_copri_3
Thymine	3.99	level1			125.036	42.2	NEG	2.1716e+07	2.68761e+07	2.46452e+07	1.70896e+07	1.48437e+07	1.93509e+07
Glycerophosphoethanolamine	3.98	level1			216.063	228.7	POS	5.03331e+07	5.97494e+07	5.52736e+07	4.69535e+07	5.15568e+07	5.77254e+07
Malic acid	3.98	level1			133.014	226.5	NEG	2.41542e+08	3.11699e+08	2.92506e+08	2.68517e+08	2.77752e+08	3.23983e+08
Sucrose	3.98	level1			365.106	220.5	POS	1.77896e+07	2.02218e+07	1.98315e+07	1.90679e+07	1.94836e+07	2.15489e+07
2-Aminoisobutyric acid	3.98	level1			102.056	193.6	NEG	1.30794e+07	1.4455e+07	1.36348e+07	2.92352e+07	1.29669e+07	1.40343e+07
Cytidine 2',3'-cyclic phosphate	3.98	level1			304.034	190	NEG	6.07974e+07	7.59408e+07	6.81964e+07	5.70765e+07	6.07682e+07	6.98436e+07
Alanylalanine (Ala-Ala)	3.98	level1			159.077	188.9	NEG	2.90379e+07	3.73714e+07	3.41518e+07	257561	241429	575379
Xanthosine	3.98	level1			283.068	183	NEG	4.22664e+06	5.29668e+06	4.89206e+06	7.64298e+06	7.94014e+06	9.17448e+06
Taurine	3.98	level1			124.007	177.1	NEG	3.26111e+07	3.39101e+07	3.32397e+07	3.08769e+07	3.68087e+07	3.26576e+07
Glycolate	3.98	level1			75.0087	156.7	NEG	1.83049e+07	2.23784e+07	2.04145e+07	1.83257e+07	2.08665e+07	2.01981e+07
1-Methylguanine	3.98	level1			166.073	95.4	POS	1.69917e+08	2.12802e+08	1.96702e+08	1.76318e+08	1.81979e+08	1.99315e+08
2-Hydroxy-2-methylbutyric acid	3.98	level1			117.056	90	NEG	7.8307e+06	1.16304e+07	1.14391e+07	7.94569e+06	2.95558e+06	1.09251e+07
Caprylic acid	3.98	level1			143.108	27.3	NEG	9.16786e+06	9.25716e+06	1.12473e+07	1.01685e+07	1.157e+07	1.12724e+07
3-Pyridol	3.98	level1			96.0445	24.6	POS	2.0862e+07	2.50123e+07	2.1895e+07	2.02057e+07	2.09984e+07	2.46928e+07
Palmitic acid	3.98	level1			255.233	23.1	NEG	3.51871e+07	4.59965e+07	4.30376e+07	5.97696e+07	5.39538e+07	6.5675e+07
Ketoleucine	3.98	level1			129.056	22.5	NEG	3.29666e+08	9.462e+07	9.75057e+07	1.50752e+08	4.89481e+08	1.8234e+08
3-hydroxybenzaldehyde	3.98	level1			121.029	18.5	NEG	3.59668e+07	3.93834e+07	4.06953e+07	3.91037e+07	2.99339e+07	4.38097e+07
4-Hydroxybenzaldehyde	3.98	level1			121.029	18.5	NEG	3.59668e+07	3.93834e+07	4.06953e+07	3.91037e+07	2.99339e+07	4.38097e+07
Stearic acid	3.98	level1			283.264	18.5	NEG	3.26625e+07	4.24375e+07	4.45299e+07	6.91969e+07	5.50083e+07	1.37958e+08
Valproic acid	3.97	level1			143.108	27.3	NEG	9.16786e+06	9.25716e+06	1.12473e+07	1.01685e+07	1.157e+07	1.12724e+07
2-Ketocaproic acid	3.97	level1			129.056	22.5	NEG	3.29666e+08	9.462e+07	9.75057e+07	1.50752e+08	4.89481e+08	1.8234e+08
3-Methyl-2-oxovaleric acid	3.97	level1			129.056	22.5	NEG	3.29666e+08	9.462e+07	9.75057e+07	1.50752e+08	4.89481e+08	1.8234e+08
gamma-Glutamylglutamic acid	3.97	level1			275.089	249.9	NEG	5.6069e+07	6.49576e+07	6.63311e+07	3.14874e+07	3.57283e+07	3.95745e+07
trans-Aconitic acid	3.97	level1			173.009	241.5	NEG	1.68242e+07	1.69669e+07	1.52244e+07	1.88979e+07	1.78915e+07	1.83752e+07
5-Aminopentanoic acid	3.97	level1			116.072	211.4	NEG	2.99033e+08	3.77709e+08	3.61881e+08	1.53228e+08	3.87059e+08	4.81865e+08
gamma-Glutamylleucine	3.97	level1			241.119	206.3	NEG	2.36172e+07	2.66146e+07	2.36501e+07	3.08589e+07	3.07386e+07	3.85917e+07
Prolylalanine	3.97	level1			185.093	198	NEG	2.95189e+07	3.83541e+07	3.67567e+07	9.41728e+07	6.9095e+07	6.29779e+07
Threonic acid	3.97	level1			135.03	193	NEG	3.91563e+07	5.25455e+07	4.85614e+07	2.76016e+07	3.18348e+07	3.35343e+07
3-Amino-4-methylpentanoic acid	3.97	level1			130.087	166	NEG	2.47526e+09	2.90173e+09	2.69771e+09	2.94875e+09	4.91745e+09	3.51429e+09
Guanosine	3.97	level1			282.084	159.2	NEG	1.27438e+08	1.54046e+08	1.45506e+08	1.13357e+08	1.25877e+08	1.30153e+08
L-Alanyl-L-leucine	3.97	level1			201.125	158.4	NEG	5.15959e+08	6.11734e+08	5.78738e+08	4.73342e+07	3.76261e+07	5.29821e+07
Tyramine	3.97	level1			138.091	137.3	POS	6.56664e+06	7.72575e+06	7.18928e+06	8.78213e+06	9.36225e+06	9.62929e+06
Creatinine	3.97	level1			114.066	99.2	POS	2.55357e+07	9.62987e+07	3.31506e+07	1.06369e+08	1.16312e+08	1.28681e+08
N1-Methyl-2-pyridone-5-carboxamide	3.97	level1			151.051	51.6	NEG	1.27662e+07	1.48664e+07	1.39235e+07	1.23112e+07	1.05521e+07	1.32643e+07
alpha-Ketoisovaleric acid	3.97	level1			115.04	30.4	NEG	7.62501e+07	9.10274e+07	8.45021e+07	1.16832e+08	1.16118e+08	1.4149e+08
Maleic acid	3.97	level1			115.004	24.2	NEG	7.13607e+06	8.1149e+06	9.23936e+06	1.10763e+07	9.46158e+06	1.11583e+07
Salicylic acid	3.97	level1			137.024	17.8	NEG	5.44707e+06	6.45706e+06	7.17598e+06	5.84692e+06	9.04218e+06	6.43865e+06
cis-Aconitic acid	3.96	level1			173.009	241.5	NEG	1.68242e+07	1.69669e+07	1.52244e+07	1.88979e+07	1.78915e+07	1.83752e+07
Isoleucine	3.96	level1			130.087	166	NEG	2.47526e+09	2.90173e+09	2.69771e+09	2.94875e+09	4.91745e+09	3.51429e+09
Maltose	3.96	level1			365.106	229.9	POS	8.5796e+07	9.85003e+07	9.71659e+07	8.97576e+07	8.89726e+07	1.01543e+08
Citrulline	3.96	level1			176.103	227.9	POS	5.29479e+07	6.33576e+07	5.97701e+07	5.31483e+07	5.77721e+07	6.25721e+07
Glycerophosphocholine	3.96	level1			258.11	226.5	POS	2.71654e+09	2.98565e+09	2.86815e+09	3.07631e+09	3.23785e+09	3.39401e+09
Serine	3.96	level1			106.05	220.2	POS	7.87596e+07	8.70832e+07	7.5059e+07	1.14894e+08	1.3121e+08	1.14852e+08
Glutamine	3.96	level1			147.077	219.4	POS	2.23156e+06	2.6665e+06	2.46705e+06	6.88865e+07	7.80034e+07	5.6373e+07
4-Guanidinobutyric acid	3.96	level1			146.093	211	POS	3.89238e+07	2.9619e+07	3.6257e+07	3.55488e+07	3.08377e+07	3.33663e+07
3-Hydorxy-3-methylglutaric acid	3.96	level1			161.046	211	NEG	7.61313e+07	8.92236e+07	8.36705e+07	8.19561e+07	8.38709e+07	9.18725e+07
Pro-Gly	3.96	level1			171.077	205.1	NEG	1.24484e+07	1.42943e+07	1.22596e+07	7.40834e+07	1.00951e+08	8.77345e+07
Methionine	3.96	level1			148.043	172.4	NEG	3.28277e+08	4.07532e+08	3.75504e+08	4.5389e+08	5.03227e+08	5.4906e+08
Tyrosylalanine	3.96	level1			253.119	167.2	POS	1.56104e+07	1.89307e+07	1.81485e+07	774817	351808	258183
Phe-Pro	3.96	level1			263.139	160.7	POS	6.30408e+06	7.47456e+06	3.50972e+07	1.09354e+08	9.34588e+08	1.40277e+08
Dethiobiotin	3.96	level1			213.125	159.9	NEG	1.12908e+08	1.18762e+08	1.21124e+08	1.11753e+09	1.29063e+09	1.0172e+09
Guanine	3.96	level1			150.042	138.2	NEG	3.11304e+07	3.66435e+07	3.45134e+07	1.71341e+08	2.16137e+08	2.07809e+08
1-Aminocyclopropane-1-carboxylic acid	3.96	level1			100.04	102.6	NEG	5.65272e+07	6.39147e+07	6.06933e+07	5.207e+07	5.64981e+07	5.73062e+07
Pyridoxine	3.96	level1			170.081	58.1	POS	3.29467e+07	4.52273e+07	3.77635e+07	5.35692e+07	5.50607e+07	5.53255e+07
1-Methylpyrrolidine	3.96	level1			86.0966	30.5	POS	6.53633e+07	7.07359e+07	7.38986e+07	1.69719e+08	1.82187e+08	2.03904e+08
Embelin	3.96	level1			293.176	26.5	NEG	1.40155e+07	2.29811e+07	1.11821e+07	1.09969e+07	1.20615e+07	1.55459e+07
Capric acid	3.96	level1			171.139	24.9	NEG	1.23766e+07	1.5632e+07	1.43963e+07	1.18155e+07	1.00454e+07	1.37457e+07
Paracetamol	3.96	level1			152.071	23.9	POS	8.1778e+06	1.02441e+07	8.52732e+06	2.92646e+06	9.43505e+06	9.24288e+06
2-Acetamidophenol	3.96	level1			152.071	23.9	POS	8.1778e+06	1.02441e+07	8.52732e+06	2.92646e+06	9.43505e+06	9.24288e+06
Caprolactam	3.96	level1			114.091	23.2	POS	4.97055e+07	5.41691e+07	5.10759e+07	3.16396e+07	3.16437e+07	3.71101e+07
Cer(d18:1/16:0)	3.96	level1			520.509	16.5	POS	211083	178398	443318	4.07315e+06	4.541e+06	4.56411e+06
Trehalose	3.95	level1			365.106	229.9	POS	8.5796e+07	9.85003e+07	9.71659e+07	8.97576e+07	8.89726e+07	1.01543e+08
Prolylhydroxyproline	3.95	level1			229.119	243	POS	7.13215e+06	7.87878e+06	7.72837e+06	8.15933e+07	8.60285e+07	9.87574e+07
Gly-Asp	3.95	level1			189.052	240.7	NEG	4.24772e+06	5.18868e+06	4.99015e+06	1.51614e+06	1.80836e+06	2.20671e+06
Adenosine 3'-monophosphate	3.95	level1			348.071	234.1	POS	4.20859e+07	5.0458e+07	4.64517e+07	1.22432e+06	390099	2.53001e+06
Glycylproline	3.95	level1			173.092	221.5	POS	4.22251e+06	4.32494e+06	3.90166e+06	5.01755e+07	5.56485e+07	5.12162e+07
Carnitine	3.95	level1			162.113	209.1	POS	3.45845e+08	3.61818e+08	3.59297e+08	5.40561e+08	5.41993e+08	5.87011e+08
Threonine	3.95	level1			120.066	205.8	POS	4.93883e+08	5.87417e+08	5.67589e+08	7.78844e+08	7.69506e+08	9.05156e+08
beta-Alanine	3.95	level1			88.0402	204.5	NEG	7.77718e+08	9.19557e+08	8.58731e+08	1.03454e+09	1.14502e+09	1.26749e+09
(S)-2-acetamido-4-amino-4-oxobutanoic acid	3.95	level1			173.057	187.8	NEG	1.21425e+07	1.4366e+07	1.37838e+07	2.34088e+07	2.41368e+07	2.51597e+07
O-Acetylserine	3.95	level1			146.046	176	NEG	4.02276e+07	4.47236e+07	4.27214e+07	5.06838e+07	6.2382e+07	5.5048e+07
Adenosine 2',3'-cyclic phosphate	3.95	level1			328.045	160.6	NEG	2.12023e+08	2.79597e+08	2.54986e+08	3.36579e+07	9.59616e+06	5.5546e+07
N-Acetylalanine	3.95	level1			130.051	150.4	NEG	4.87772e+07	5.70369e+07	5.14172e+07	5.36243e+07	4.25719e+07	6.27232e+07
Deoxycytidine	3.95	level1			226.083	121	NEG	2.28583e+06	2.90979e+06	2.48247e+06	1.01571e+07	1.28703e+07	1.79109e+07
Adenosine	3.95	level1			268.104	99.3	POS	4.36909e+08	4.88678e+08	5.00705e+08	1.86097e+08	1.74558e+08	1.68527e+08
Anthranilic acid (Vitamin L1)	3.95	level1			136.041	52.4	NEG	7.98224e+06	9.74222e+06	9.42761e+06	5.67446e+06	5.46803e+06	7.00265e+06
Caproic acid	3.95	level1			115.076	34.1	NEG	1.24024e+07	1.54516e+07	1.3294e+07	9.34987e+06	1.43231e+07	9.46584e+06
Lumichrome	3.95	level1			241.073	26.7	NEG	2.21902e+07	2.36547e+07	2.3433e+07	1.72251e+07	1.84093e+07	2.40549e+07
Maculosin	3.95	level1			261.123	26.3	POS	7.0852e+08	8.01643e+08	7.00914e+08	5.80669e+08	6.77342e+08	8.03748e+08
2-Piperidone	3.95	level1			100.076	25.1	POS	4.60649e+07	4.93457e+07	4.57606e+07	4.51676e+07	4.64072e+07	5.76748e+07
12-Methyltridecanoic acid	3.95	level1			227.201	23.6	NEG	872348	1.48578e+06	1.68108e+06	6.05783e+06	7.25729e+06	6.09843e+06
Cyclo(L-Phe-L-Pro)	3.95	level1			245.128	23.5	POS	5.48912e+07	6.11054e+07	5.16657e+07	8.96379e+07	5.07549e+07	1.0152e+08
2,3-Diaminonaphthalene	3.95	level1			159.092	17.4	POS	9.56638e+06	8.85135e+06	8.75114e+06	8.67598e+06	7.77229e+06	1.10632e+07
4-Cresol sulfate	3.95	level1			187.007	13.5	NEG	2.18258e+08	2.80303e+08	2.55997e+08	2.25844e+08	2.61551e+08	2.79157e+08
2-Aminobutyric acid	3.94	level1			102.056	193.6	NEG	1.30794e+07	1.4455e+07	1.36348e+07	2.92352e+07	1.29669e+07	1.40343e+07
Myristic acid	3.94	level1			227.201	23.6	NEG	872348	1.48578e+06	1.68108e+06	6.05783e+06	7.25729e+06	6.09843e+06
Homoarginine	3.94	level1			189.135	290.9	POS	7.61371e+06	1.13376e+07	1.09713e+07	1.02304e+07	1.04409e+07	1.55704e+07
Citric acid	3.94	level1			191.02	228.9	NEG	1.49498e+07	6.40795e+07	7.15751e+07	7.67848e+07	9.05833e+07	9.49167e+07
Glutamate	3.94	level1			146.046	225.7	NEG	6.94189e+08	8.86285e+08	8.10698e+08	9.08158e+08	1.00916e+09	1.08975e+09
myo-Inositol	3.94	level1			179.056	225.3	NEG	2.95367e+07	3.62575e+07	3.42117e+07	3.01726e+07	3.33607e+07	3.66991e+07
N-Acetylaspartic acid	3.94	level1			174.041	221.8	NEG	7.99731e+06	8.75565e+06	9.79203e+06	9.01366e+06	3.70238e+07	6.63906e+06
Tyrosylglutamic acid	3.94	level1			309.109	210.1	NEG	5.77101e+06	8.19146e+06	7.4127e+06	237227	263641	321555
N6-Acetyllysine	3.94	level1			189.124	205.5	POS	2.69526e+07	3.06247e+07	2.93162e+07	3.55866e+07	3.6467e+07	4.15013e+07
Valine	3.94	level1			116.071	180.5	NEG	1.52e+09	1.838e+09	1.70518e+09	2.0618e+09	2.34291e+09	2.34191e+09
Glyceric acid	3.94	level1			105.019	175.9	NEG	6.81413e+07	7.84932e+07	7.82379e+07	6.30416e+07	9.13944e+07	7.47452e+07
Choline	3.94	level1			104.107	167	POS	1.70321e+09	1.90529e+09	1.75227e+09	1.74012e+09	1.80616e+09	2.00036e+09
L-​Leucyl-​L-​alanine	3.94	level1			201.125	143	NEG	3.55286e+08	4.51339e+08	4.1315e+08	2.67701e+08	3.04745e+08	3.37936e+08
Phe-Ala	3.94	level1			237.124	137.6	POS	9.71156e+07	1.17475e+08	1.09227e+08	7.92195e+06	8.28968e+06	9.55923e+06
N-Acetyltyrosine	3.94	level1			222.077	133.6	NEG	6.47643e+06	8.06944e+06	7.59827e+06	6.00589e+06	1.06197e+07	7.13929e+06
Leu-Ile	3.94	level1			227.176	119.1	POS	1.54861e+07	1.47962e+07	1.59179e+07	7.78492e+06	8.89351e+06	1.0327e+07
2'-O-Methylguanosine	3.94	level1			296.1	115.7	NEG	1.44899e+07	1.57802e+07	1.57204e+07	4.44844e+07	4.52012e+07	5.04182e+07
Hexaethylene glycol	3.94	level1			283.175	29.7	POS	5.16993e+06	6.22701e+06	5.30219e+06	4.99347e+06	4.92674e+06	6.26837e+06
Fomepizole	3.94	level1			83.0606	28.3	POS	1.89955e+07	2.45444e+07	2.06584e+07	1.98975e+07	2.17398e+07	2.32224e+07
Isatin	3.94	level1			148.04	24	POS	7.45982e+06	5.51571e+06	9.57343e+06	8.73968e+06	8.5291e+06	9.70769e+06
Triacetonamine	3.94	level1			156.138	21.6	POS	8.2835e+06	8.07108e+06	7.07211e+06	7.19991e+06	9.40258e+06	1.07923e+07
Indoxyl sulfate	3.94	level1			212.002	15.1	NEG	2.53984e+07	3.18406e+07	2.85217e+07	2.114e+07	2.49782e+07	2.62597e+07
Leucine	3.93	level1			130.087	166	NEG	2.47526e+09	2.90173e+09	2.69771e+09	2.94875e+09	4.91745e+09	3.51429e+09
Isocaproic acid	3.93	level1			115.076	34.1	NEG	1.24024e+07	1.54516e+07	1.3294e+07	9.34987e+06	1.43231e+07	9.46584e+06
Ornithine	3.93	level1			115.087	288.7	POS	1.32891e+07	1.98046e+07	1.86629e+07	1.82635e+07	2.13771e+07	2.38741e+07
Cystathionine	3.93	level1			223.075	257.3	POS	9.04643e+06	1.26136e+07	1.09972e+07	9.94636e+06	1.03697e+07	1.33803e+07
Arg-Ala	3.93	level1			246.157	243.8	POS	3.14241e+08	3.49152e+08	3.52946e+08	7.50894e+07	8.04819e+07	8.6913e+07
UDP-N-acetylglucosamine	3.93	level1			606.076	239	NEG	3.15944e+06	3.8337e+06	3.60232e+06	2.84903e+06	3.02609e+06	3.46801e+06
Histidine	3.93	level1			156.077	224.2	POS	3.50595e+08	4.49388e+08	4.08109e+08	7.95619e+08	8.42856e+08	9.86809e+08
Cholic acid 3-glucuronide	3.93	level1			583.311	206	NEG	6.47526e+07	7.64356e+07	7.10475e+07	1.88185e+07	2.16524e+07	2.37672e+07
5-Oxo-L-prolyl-L-proline	3.93	level1			225.088	192.3	NEG	7.16581e+06	8.50305e+06	1.7939e+07	2.3572e+07	2.76653e+07	2.81677e+07
Gly-Val	3.93	level1			173.093	177.5	NEG	9.97313e+07	1.87271e+08	4.96631e+08	1.63531e+08	1.98115e+08	2.02557e+08
Trp-Gly	3.93	level1			260.104	152.7	NEG	4.90202e+06	6.20486e+06	5.82872e+06	5.65601e+06	7.81747e+06	7.26364e+06
Pseudouridine	3.93	level1			243.062	141.9	NEG	8.94162e+06	1.15447e+07	1.02208e+07	2.29526e+07	2.18956e+07	2.63038e+07
2-Methylbutyrylglycine	3.93	level1			158.083	124.1	NEG	1.80465e+07	2.1703e+07	2.0419e+07	1.60895e+07	1.9464e+07	1.85969e+07
Cytosine	3.93	level1			110.036	110.4	NEG	1.07034e+07	1.13854e+07	1.15884e+07	1.05899e+07	1.12165e+07	1.11868e+07
L-Valyl-L-phenylalanine	3.93	level1			263.14	110	NEG	3.46888e+08	3.99254e+08	3.70457e+08	4.14234e+07	4.42173e+07	4.61726e+07
Hippuric acid	3.93	level1			178.051	109.4	NEG	2.47858e+07	2.8264e+07	2.68443e+07	1.36035e+07	1.53914e+07	1.49689e+07
Adenine	3.93	level1			134.047	103.3	NEG	8.66159e+06	1.51309e+07	1.05053e+07	9.56102e+07	3.91169e+08	5.59578e+07
Isopentenyladenosine	3.93	level1			336.167	27.1	POS	4.53104e+07	5.32608e+07	5.56687e+07	7.83359e+07	8.36375e+07	1.17994e+08
5,6-Dihydroxyindole	3.93	level1			148.04	27.1	NEG	8.95502e+06	8.52594e+06	9.62511e+06	1.26135e+07	8.70997e+06	1.20399e+07
Hydrastinine	3.93	level1			190.086	24.4	POS	7.32308e+06	8.41942e+06	7.71386e+06	2.08238e+06	6.63769e+06	7.86625e+06
Brevianamide F	3.93	level1			284.14	24.4	POS	6.09205e+07	7.44136e+07	6.52083e+07	5.96204e+07	6.62387e+07	8.18592e+07
Glu-Glu	3.92	level1			275.089	249.9	NEG	5.6069e+07	6.49576e+07	6.63311e+07	3.14874e+07	3.57283e+07	3.95745e+07
4-(Methylamino)butanoic acid	3.92	level1			116.072	211.4	NEG	2.99033e+08	3.77709e+08	3.61881e+08	1.53228e+08	3.87059e+08	4.81865e+08
Norleucine	3.92	level1			130.087	166	NEG	2.47526e+09	2.90173e+09	2.69771e+09	2.94875e+09	4.91745e+09	3.51429e+09
Alanine	3.92	level1			88.0402	204.5	NEG	7.77718e+08	9.19557e+08	8.58731e+08	1.03454e+09	1.14502e+09	1.26749e+09
5-Hydroxylysine	3.92	level1			163.108	291.3	POS	2.01759e+06	2.95333e+06	2.55996e+06	4.1168e+06	4.25437e+06	3.65467e+06
Asp-Asp	3.92	level1			247.057	255	NEG	4.76526e+06	5.96234e+06	5.5248e+06	2.11857e+06	2.93666e+06	2.07906e+06
Carnosine	3.92	level1			227.114	243.6	POS	8.41375e+06	1.00879e+07	9.65624e+06	9.79704e+06	1.08685e+07	1.34445e+07
gamma-Glutamylalanine	3.92	level1			219.098	231	POS	7.2246e+07	9.44328e+07	8.53232e+07	3.63051e+07	3.8732e+07	4.34813e+07
Methionine sulfoxide	3.92	level1			166.054	222	POS	2.04308e+07	1.28473e+07	1.4535e+07	1.22761e+07	1.14561e+07	4.01094e+06
Turanose	3.92	level1			341.108	212.9	NEG	1.08787e+07	1.31388e+07	1.25208e+07	4.47468e+07	9.45015e+07	5.51593e+07
Tyrosine	3.92	level1			180.066	182.7	NEG	3.6545e+08	4.66156e+08	4.21829e+08	5.90156e+08	6.70484e+08	7.123e+08
H-Val-Ala-OH	3.92	level1			189.124	170.9	POS	2.33033e+08	2.78059e+08	2.57102e+08	6.98378e+07	7.5082e+07	7.87525e+07
Tryptophan	3.92	level1			203.082	161.2	NEG	8.02923e+08	9.52775e+08	8.83755e+08	9.34905e+08	1.0971e+09	1.07372e+09
Normetanephrine	3.92	level1			166.086	155.1	POS	3.84758e+09	4.34961e+09	4.09504e+09	3.99517e+09	4.20397e+09	4.58364e+09
7,8-Dihydroxyflavone	3.92	level1			253.05	24	NEG	2.23096e+06	2.0928e+06	2.91381e+06	1.06713e+07	9.88572e+06	1.23339e+07
4-Methyl-5-thiazoleethanol	3.92	level1			144.048	21.4	POS	1.95298e+07	2.17559e+07	2.03187e+07	2.07911e+07	2.27053e+07	2.45511e+07
Erucamide	3.92	level1			338.343	16.5	POS	2.30067e+07	1.63993e+07	5.1368e+07	9.98324e+06	3.10927e+07	1.07386e+07
Ile-Leu	3.91	level1			227.176	119.1	POS	1.54861e+07	1.47962e+07	1.59179e+07	7.78492e+06	8.89351e+06	1.0327e+07
3'-O-Methylguanosine	3.91	level1			296.1	115.7	NEG	1.44899e+07	1.57802e+07	1.57204e+07	4.44844e+07	4.52012e+07	5.04182e+07
Phe-Val	3.91	level1			263.14	110	NEG	3.46888e+08	3.99254e+08	3.70457e+08	4.14234e+07	4.42173e+07	4.61726e+07
Glucose 6-phosphate	3.91	level1			261.038	273.3	POS	4.97576e+06	4.04918e+06	5.06418e+06	2.47685e+06	2.23899e+06	1.13406e+06
Creatine	3.91	level1			132.077	205.5	POS	1.89232e+08	1.94661e+08	1.90868e+08	2.65255e+08	2.82885e+08	2.95047e+08
Arg-Phe	3.91	level1			322.189	203.1	POS	8.75684e+07	9.86647e+07	9.6436e+07	4.03364e+07	4.24745e+07	4.6711e+07
Phe-Lys	3.91	level1			292.166	199.2	NEG	9.17742e+06	1.13987e+07	1.13185e+07	0	0	0
6-Aminonicotinic acid	3.91	level1			139.05	169.8	POS	2.49339e+06	2.36805e+06	2.76344e+06	1.20052e+08	1.22801e+08	1.397e+08
(2R)-6-Oxo-2-piperidinecarboxylic acid	3.91	level1			142.051	166.8	NEG	1.3854e+07	1.5532e+07	1.48098e+07	1.42199e+07	1.52896e+07	1.57631e+07
2,4-Dihydroxybutanoic acid	3.91	level1			119.035	164.9	NEG	1.3679e+08	3.76072e+08	1.45307e+08	7.0462e+08	2.18089e+08	1.54274e+08
Pantothenic acid	3.91	level1			218.103	161.3	NEG	2.58976e+08	2.71608e+08	2.83851e+08	3.08859e+08	3.83716e+08	3.28494e+08
Thr-Leu	3.91	level1			231.135	152.1	NEG	2.14531e+08	2.65859e+08	2.48999e+08	9.38528e+07	1.46772e+08	1.15427e+08
N-Acetylphenylalanine	3.91	level1			206.082	100.2	NEG	7.63453e+07	8.30052e+07	7.80042e+07	7.07253e+07	6.30473e+07	7.66911e+07
2-Methylbenzoic acid	3.91	level1			135.045	49.9	NEG	6.45147e+06	8.01958e+06	7.36023e+06	4.09325e+07	5.25495e+07	4.60574e+07
Isovaleric acid	3.91	level1			101.061	41.2	NEG	1.4183e+07	1.46828e+07	1.39573e+07	2.85001e+08	3.07333e+08	3.4534e+08
Valeric acid	3.91	level1			101.061	41.2	NEG	1.4183e+07	1.46828e+07	1.39573e+07	2.85001e+08	3.07333e+08	3.4534e+08
Zoxazolamine	3.91	level1			167.002	31.1	NEG	2.00915e+07	2.66657e+07	2.40402e+07	1.81184e+07	1.92825e+07	2.38913e+07
Cyclo(Tyr-Leu)	3.91	level1			275.139	26.3	NEG	1.42158e+08	1.35084e+08	1.46818e+08	9.60145e+07	1.14118e+08	1.21086e+08
3,4-Diaminoanisole	3.91	level1			139.087	25	POS	5.04521e+07	5.68392e+07	5.2737e+07	4.70549e+07	4.98092e+07	5.36785e+07
Harmine	3.91	level1			213.102	19.1	POS	1.1091e+07	1.36965e+07	8.09365e+06	9.98449e+06	1.14542e+07	1.23835e+07
Phenacetin	3.91	level1			180.102	18.5	POS	6.09705e+06	6.39025e+06	6.73963e+06	5.45248e+06	6.22264e+06	5.93353e+06
4-Methylquinolin-2-ol	3.91	level1			158.061	17	NEG	4.12528e+08	3.97813e+08	3.90846e+08	4.17759e+08	3.77083e+08	4.50271e+08
Tetradecyl sulfate (sodium)	3.91	level1			293.179	13.1	NEG	4.38079e+06	1.73639e+06	2.47015e+06	1.16594e+06	2.65561e+06	2.45486e+06
Saccharopine	3.9	level1			277.14	252.1	POS	4.04707e+07	5.17058e+07	5.01497e+07	4.40036e+07	4.66625e+07	5.67732e+07
Cytidine 5'-diphosphocholine (CDP-choline)	3.9	level1			489.115	249.8	POS	5.3309e+06	6.92791e+06	5.88749e+06	3.62001e+06	4.05129e+06	4.75091e+06
N-Acetylglucosamine 1-phosphate	3.9	level1			300.05	249.3	NEG	5.32358e+06	6.82811e+06	6.51575e+06	2.07394e+06	2.17679e+06	2.25454e+06
gamma-Glutamylglutamine	3.9	level1			274.104	233.9	NEG	2.71089e+07	3.4657e+07	3.11986e+07	2.42154e+07	2.45577e+07	2.85372e+07
Aspartate	3.9	level1			134.045	228.9	POS	1.09367e+08	1.40148e+08	1.25116e+08	2.04735e+08	2.27894e+08	2.74529e+08
Succinyladenosine	3.9	level1			382.1	228	NEG	7.24795e+06	9.56682e+06	8.67874e+06	8.34343e+06	1.00748e+07	1.13919e+07
Thiamine	3.9	level1			265.112	216.2	POS	1.11715e+07	5.82557e+06	1.17119e+07	7.58672e+06	6.78719e+06	7.8833e+06
Homoserine	3.9	level1			118.051	214.5	NEG	1.28699e+08	1.60481e+08	1.43965e+08	1.653e+08	1.84547e+08	1.92142e+08
5-Hydroxytryptophan	3.9	level1			219.077	171.7	NEG	4.42431e+06	5.89481e+06	5.26157e+06	5.70097e+06	6.87777e+06	7.13293e+06
Gly-Phe	3.9	level1			221.093	161.3	NEG	2.31941e+08	2.50518e+08	2.49805e+08	5.03735e+06	7.25152e+06	5.53761e+06
Inosine	3.9	level1			267.073	126.4	NEG	1.84855e+08	2.03184e+08	1.94789e+08	1.72524e+08	2.35381e+08	2.03585e+08
Xanthine	3.9	level1			151.026	121.7	NEG	8.61002e+08	9.4717e+08	9.07141e+08	9.34765e+08	1.13596e+09	1.05415e+09
Hydroxyphenyllactic acid	3.9	level1			181.051	104.2	NEG	5.57149e+07	6.66536e+07	6.12256e+07	5.87368e+07	6.68782e+07	6.95748e+07
2-Hydroxy-3-methylbutyric acid	3.9	level1			117.056	76.7	NEG	3.00891e+07	3.6891e+07	3.48462e+07	2.59208e+07	2.35619e+07	3.42779e+07
Tris(2,4-di-tert-butylphenyl)phosphate	3.9	level1			663.456	15.3	POS	1.67834e+07	1.60529e+07	2.05116e+07	2.50567e+07	2.47156e+07	1.84578e+07
Lysine	3.89	level1			129.102	297	POS	1.95684e+07	2.64449e+07	2.50604e+07	2.37138e+07	2.49573e+07	3.29676e+07
2-Hydroxyglutaric acid	3.89	level1			147.03	231.3	NEG	6.26603e+06	3.23706e+06	5.89135e+06	5.18235e+06	4.8905e+06	5.49679e+06
Melibiose	3.89	level1			341.108	230.4	NEG	2.59897e+08	3.3025e+08	3.19876e+08	2.30456e+08	2.48859e+08	3.00081e+08
Ser-Ala	3.89	level1			175.072	201.7	NEG	1.60415e+08	1.45141e+08	1.4853e+08	3.45868e+07	3.61066e+07	3.79706e+07
N-Tigloylglycine	3.89	level1			156.066	141.2	NEG	1.16803e+07	1.41779e+07	1.35066e+07	1.17146e+07	9.9556e+06	1.29522e+07
Val-Met	3.89	level1			247.112	122.5	NEG	1.50926e+08	1.80949e+08	1.68633e+08	1.87302e+07	2.72091e+07	2.25973e+07
Leu-Val	3.89	level1			229.155	118.9	NEG	2.66145e+09	3.19209e+09	2.9718e+09	3.01476e+09	4.03115e+09	3.41226e+09
3-Hydroxyphenylacetic acid	3.89	level1			151.04	110.9	NEG	0	404968	0	2.36338e+07	2.62097e+07	2.80812e+07
Formylmethionine	3.89	level1			176.039	109.5	NEG	3.22903e+07	3.75377e+07	3.61598e+07	3.18869e+07	3.5889e+07	3.73532e+07
2-Aminopurine	3.89	level1			134.047	73.1	NEG	1.98574e+09	2.39998e+09	2.23642e+09	6.54498e+09	5.91577e+09	6.5316e+09
Cordycepin	3.89	level1			252.11	57	POS	0	0	0	9.37233e+07	1.06407e+08	6.81846e+07
Dihydrouracil	3.89	level1			115.05	27.1	POS	9.70947e+06	1.15352e+07	1.02982e+07	8.56854e+06	9.82838e+06	9.93558e+06
3,4-Dihydroxyphenylglycol	3.89	level1			151.04	24.5	NEG	1.22935e+07	1.63501e+07	1.4542e+07	1.12392e+07	1.26498e+07	1.64471e+07
Putrescine	3.89	level1			89.1074	19.4	POS	2.71514e+06	4.91573e+06	1.04291e+06	2.59192e+06	3.38463e+06	771915
Val-Ile	3.88	level1			229.155	118.9	NEG	2.66145e+09	3.19209e+09	2.9718e+09	3.01476e+09	4.03115e+09	3.41226e+09
Glutathione disulfide	3.88	level1			611.146	272.3	NEG	2.21319e+06	2.54834e+06	2.61705e+06	2.27165e+06	2.31426e+06	1.99344e+06
lactitol	3.88	level1			343.125	236.1	NEG	4.05996e+06	5.13028e+06	4.82704e+06	5.06331e+06	5.67264e+06	6.34559e+06
3',5'-Cyclic guanosine monophosphate (cGMP)	3.88	level1			346.056	189.8	POS	1.32447e+08	1.55592e+08	1.44867e+08	9.18366e+07	1.01564e+08	1.07694e+08
Fructose	3.88	level1			179.056	150.4	NEG	1.23985e+08	1.54737e+08	1.03486e+08	8.62615e+07	9.69543e+07	1.31159e+08
Val-Val	3.88	level1			215.14	128.7	NEG	2.1223e+08	2.62144e+08	2.47099e+08	4.65746e+08	6.20633e+08	5.64219e+08
Nicotinate	3.88	level1			122.025	128	NEG	3.71407e+07	4.28665e+07	4.2367e+07	3.86207e+07	5.47706e+07	4.5849e+07
Pipecolamide	3.88	level1			129.103	126.5	POS	9.71292e+07	1.27832e+08	1.2331e+08	1.03074e+08	1.04617e+08	1.10667e+08
Phe-Trp	3.88	level1			350.151	101.7	NEG	1.17813e+07	1.1005e+07	1.20507e+07	924667	3.73181e+06	1.07851e+06
Allantoin	3.88	level1			157.036	98.3	NEG	2.54664e+07	2.56892e+07	2.57233e+07	2.75575e+07	2.83274e+07	2.9161e+07
Phenylalanylphenylalanine	3.88	level1			311.14	86.3	NEG	1.16518e+07	1.63761e+07	1.32348e+07	337390	474464	503565
Indolelactic acid	3.88	level1			204.066	81.9	NEG	8.84111e+06	2.03532e+07	1.28373e+07	2.43328e+07	6.84449e+06	2.94818e+07
3-Methyluridine	3.88	level1			257.078	59.3	NEG	1.76896e+07	1.92717e+07	1.8597e+07	2.32347e+07	1.91305e+07	2.68111e+07
Ligustrazine	3.88	level1			137.107	39	POS	4.25748e+07	5.68163e+07	4.72928e+07	3.71145e+07	3.8349e+07	4.76207e+07
Tetraethylene glycol	3.88	level1			195.123	27.1	POS	6.41253e+06	7.7838e+06	6.37143e+06	6.78463e+06	8.06981e+06	8.28659e+06
Kinetin	3.88	level1			216.088	25.2	POS	1.7781e+07	2.05892e+07	1.71634e+07	1.74502e+07	1.74401e+07	2.15825e+07
1-Deoxymannojirimycin (hydrochloride)	3.88	level1			146.082	22.3	POS	7.19745e+06	6.85123e+06	6.41541e+06	1.11397e+06	2.01967e+06	7.75194e+06
Linoleamide	3.88	level1			280.264	17.3	POS	7.13302e+06	3.48422e+06	1.4079e+07	6.1493e+06	442048	3.35163e+06
Isocitric acid	3.87	level1			191.02	228.9	NEG	1.49498e+07	6.40795e+07	7.15751e+07	7.67848e+07	9.05833e+07	9.49167e+07
Isomaltose	3.87	level1			341.108	230.4	NEG	2.59897e+08	3.3025e+08	3.19876e+08	2.30456e+08	2.48859e+08	3.00081e+08
5'-Deoxyadenosine	3.87	level1			252.11	57	POS	0	0	0	9.37233e+07	1.06407e+08	6.81846e+07
Pyrophosphate	3.87	level1			176.936	269.8	NEG	4.68039e+07	7.39745e+07	6.3605e+07	5.62087e+07	6.14448e+07	8.43751e+07
Ala-Gln	3.87	level1			218.114	204.4	POS	3.77441e+07	4.58947e+07	4.22649e+07	1.15114e+06	1.07215e+06	1.46414e+06
Pyroglutamic acid	3.87	level1			128.035	194.8	NEG	3.60808e+07	6.89494e+07	3.5439e+07	6.3172e+07	2.61735e+07	6.96298e+07
Hygric acid	3.87	level1			130.087	183.2	POS	4.90829e+07	6.12278e+07	5.10684e+07	4.76115e+07	5.5528e+07	5.45197e+07
Gly-Gly-Leu	3.87	level1			244.13	176.4	NEG	8.3947e+08	8.20687e+08	9.80793e+08	4.97893e+08	5.91292e+08	6.02871e+08
Glycylleucine	3.87	level1			187.108	166.2	NEG	5.62995e+08	6.8404e+08	6.34227e+08	1.26162e+09	1.43545e+09	1.41559e+09
Thr-Phe	3.87	level1			265.119	138.2	NEG	4.56733e+07	5.70863e+07	5.22593e+07	1.37467e+07	1.53326e+07	1.67455e+07
Isobutyrylglycine	3.87	level1			144.066	122.9	NEG	2.10293e+07	2.47469e+07	2.29114e+07	1.9179e+07	2.39198e+07	2.29653e+07
N-Formyltryptophan	3.87	level1			231.077	111.6	NEG	1.79502e+07	2.12924e+07	2.0038e+07	1.75724e+07	1.85231e+07	1.9552e+07
N-Lactoylphenylalanine	3.87	level1			236.093	95.2	NEG	1.73811e+08	1.72852e+08	2.71547e+08	1.29094e+08	8.96764e+07	2.47263e+08
4',5-Dihydroxyflavone	3.87	level1			255.066	24.8	POS	3.20024e+06	3.62425e+06	3.47834e+06	1.5789e+07	1.93764e+07	1.60195e+07
4-hydroxy-1H-indole-3-carbaldehyde	3.87	level1			162.055	15.2	POS	1.39258e+06	1.72283e+06	1.60217e+06	1.30558e+06	1.5086e+06	1.88678e+06
Dimethylglycine	3.86	level1			102.056	193.6	NEG	1.30794e+07	1.4455e+07	1.36348e+07	2.92352e+07	1.29669e+07	1.40343e+07
Sarcosine	3.86	level1			88.0402	204.5	NEG	7.77718e+08	9.19557e+08	8.58731e+08	1.03454e+09	1.14502e+09	1.26749e+09
Urocanic acid	3.86	level1			139.05	169.8	POS	2.49339e+06	2.36805e+06	2.76344e+06	1.20052e+08	1.22801e+08	1.397e+08
4-Hydroxyphenylacetic acid	3.86	level1			151.04	110.9	NEG	0	404968	0	2.36338e+07	2.62097e+07	2.80812e+07
Pipecolic acid	3.86	level1			130.087	183.2	POS	4.90829e+07	6.12278e+07	5.10684e+07	4.76115e+07	5.5528e+07	5.45197e+07
N6,N6,N6-Trimethyllysine	3.86	level1			189.16	301.2	POS	1.49431e+08	1.85913e+08	1.67953e+08	1.94046e+08	2.15058e+08	2.4439e+08
Arginine	3.86	level1			175.119	294.1	POS	2.75078e+09	3.24503e+09	3.12874e+09	3.17388e+09	3.37656e+09	3.74744e+09
Phe-Tyr	3.86	level1			327.134	117.4	NEG	5.07641e+07	5.95282e+07	5.54542e+07	4.38275e+06	6.9654e+06	4.88598e+06
N2,N2-Dimethylguanosine	3.86	level1			310.116	108.7	NEG	1.64281e+06	1.96513e+06	3.17624e+06	1.00135e+07	9.36707e+06	1.09242e+07
Hypoxanthine	3.86	level1			135.031	83.3	NEG	3.67894e+08	3.91367e+08	3.80712e+08	7.34029e+08	6.92463e+08	7.7862e+08
2-Hydroxyhexanoic acid	3.86	level1			131.071	45.5	NEG	7.34444e+07	9.90271e+07	8.95039e+07	1.09865e+08	2.02915e+08	1.10869e+08
Uracil	3.86	level1			111.02	35.7	NEG	6.56231e+08	7.59831e+08	7.13587e+08	1.65891e+09	1.64273e+09	1.86257e+09
Oleic acid	3.86	level1			281.249	18.5	NEG	8.47278e+06	2.22759e+07	1.16317e+07	4.56371e+07	4.22134e+07	5.27168e+07
4-Aminobutyric acid (GABA)	3.85	level1			102.056	193.6	NEG	1.30794e+07	1.4455e+07	1.36348e+07	2.92352e+07	1.29669e+07	1.40343e+07
N-Acetylvaline	3.85	level1			158.083	124.1	NEG	1.80465e+07	2.1703e+07	2.0419e+07	1.60895e+07	1.9464e+07	1.85969e+07
beta-Guanidinopropionic acid	3.85	level1			132.077	205.5	POS	1.89232e+08	1.94661e+08	1.90868e+08	2.65255e+08	2.82885e+08	2.95047e+08
2-Ethyl-2-hydroxybutyric acid	3.85	level1			131.071	45.5	NEG	7.34444e+07	9.90271e+07	8.95039e+07	1.09865e+08	2.02915e+08	1.10869e+08
Glycyl-glutamate	3.85	level1			205.082	235.4	POS	1.98955e+07	2.38606e+07	2.1691e+07	1.80537e+07	1.87799e+07	2.17932e+07
2'-Deoxyguanosine 5'-monophosphate (dGMP)	3.85	level1			346.055	234.1	NEG	3.12194e+07	4.16755e+07	3.71491e+07	481004	819774	1.36104e+06
Histamine	3.85	level1			112.087	231.2	POS	1.75284e+07	1.88172e+07	1.77783e+07	2.23924e+07	2.38287e+07	2.28563e+07
Theanine	3.85	level1			155.083	173.5	NEG	8.11472e+07	1.02936e+08	9.00004e+07	8.27607e+07	9.65276e+07	9.87138e+07
Orotic acid	3.85	level1			155.01	128.7	NEG	1.03246e+07	1.2342e+07	1.20807e+07	9.20972e+06	1.89055e+07	1.19503e+07
N-Acetyltryptophan	3.85	level1			245.093	113.9	NEG	5.35497e+06	6.29657e+06	6.45424e+06	5.34025e+06	5.69345e+06	5.75039e+06
Salicylamide	3.85	level1			136.041	38.6	NEG	2.1592e+06	2.52335e+06	2.05326e+06	7.41421e+06	4.39012e+06	9.36919e+06
cis-​9,​10-​Epoxystearic acid	3.85	level1			279.232	18.7	NEG	1.47375e+07	1.13353e+07	2.18441e+07	2.71781e+07	2.84813e+07	3.09383e+07
Dimethadione	3.85	level1			128.035	10.6	NEG	1.01134e+07	8.85731e+06	8.43675e+06	8.41701e+06	9.96405e+06	8.52483e+06
2-Hydroxypyridine	3.84	level1			96.0445	24.6	POS	2.0862e+07	2.50123e+07	2.1895e+07	2.02057e+07	2.09984e+07	2.46928e+07
N-Lactoyl-Phenylalanine	3.84	level1			236.093	95.2	NEG	1.73811e+08	1.72852e+08	2.71547e+08	1.29094e+08	8.96764e+07	2.47263e+08
8-Hydroxycarbostyril	3.84	level1			162.055	15.2	POS	1.39258e+06	1.72283e+06	1.60217e+06	1.30558e+06	1.5086e+06	1.88678e+06
Cytidine 5'-monophosphate (CMP)	3.84	level1			324.06	247.6	POS	1.41771e+07	1.78733e+07	1.69879e+07	179224	131326	878973
Cytidine	3.84	level1			244.093	138.8	POS	3.63358e+07	4.19766e+07	3.88538e+07	1.62355e+08	1.63572e+08	2.02785e+08
Leu-Leu	3.84	level1			243.171	108.8	NEG	1.2768e+09	1.45888e+09	1.36579e+09	1.66211e+09	1.7386e+09	1.87527e+09
3-AMINO-2-PIPERIDONE	3.84	level1			115.087	107.7	POS	1.96355e+09	2.40401e+09	2.2743e+09	1.86365e+09	1.98587e+09	2.20241e+09
1-Methylguanosine	3.84	level1			298.115	106.5	POS	2.39574e+07	2.78523e+07	2.65141e+07	8.32622e+07	8.72026e+07	9.83466e+07
FAPy-adenine	3.84	level1			152.058	88.3	NEG	7.72869e+06	1.11235e+07	8.66529e+06	8.39937e+06	6.86713e+06	1.05464e+07
Adenosine monophosphate (AMP)	3.83	level1			348.071	234.1	POS	4.20859e+07	5.0458e+07	4.64517e+07	1.22432e+06	390099	2.53001e+06
Fructose 6-phosphate	3.83	level1			261.038	273.3	POS	4.97576e+06	4.04918e+06	5.06418e+06	2.47685e+06	2.23899e+06	1.13406e+06
Isomalt	3.83	level1			343.125	236.1	NEG	4.05996e+06	5.13028e+06	4.82704e+06	5.06331e+06	5.67264e+06	6.34559e+06
1,5-Isoquinolinediol	3.83	level1			162.055	15.2	POS	1.39258e+06	1.72283e+06	1.60217e+06	1.30558e+06	1.5086e+06	1.88678e+06
Phosphorylcholine	3.83	level1			184.074	283.1	POS	1.29175e+08	1.49798e+08	1.4226e+08	1.00049e+08	1.03598e+08	1.21871e+08
Homocitric acid	3.83	level1			205.035	252.6	NEG	3.54202e+07	4.80837e+07	4.36764e+07	3.50775e+07	3.67651e+07	4.76094e+07
5,6-Dihydrouridine	3.83	level1			245.078	80.4	NEG	3.66878e+06	4.41057e+06	3.69105e+06	4.2651e+06	5.76691e+06	5.33346e+06
Benzoic acid	3.83	level1			121.029	44.5	NEG	8.26477e+07	9.65428e+07	8.52538e+07	9.58491e+07	4.56695e+07	1.19399e+08
1,3-Dimethylpyrazole	3.83	level1			97.0761	43.6	POS	8.72866e+06	1.16944e+07	9.45855e+06	9.85074e+06	9.63835e+06	1.12127e+07
2-Amino-4-methoxyphenol	3.83	level1			140.071	32	POS	3.74768e+07	5.63962e+07	4.1759e+07	4.29339e+07	3.65358e+07	4.13047e+07
Crotonoside	3.82	level1			282.084	159.2	NEG	1.27438e+08	1.54046e+08	1.45506e+08	1.13357e+08	1.25877e+08	1.30153e+08
2-Pyrimidinylacetic acid	3.82	level1			139.05	169.8	POS	2.49339e+06	2.36805e+06	2.76344e+06	1.20052e+08	1.22801e+08	1.397e+08
Jineol	3.82	level1			162.055	15.2	POS	1.39258e+06	1.72283e+06	1.60217e+06	1.30558e+06	1.5086e+06	1.88678e+06
N,N-Dimethylarginine (ADMA)	3.82	level1			203.151	287.8	POS	8.43859e+07	9.11477e+07	8.58312e+07	1.26549e+08	1.71556e+08	1.74381e+08
Galactose 1-phosphate	3.82	level1			259.022	269.9	NEG	1.19827e+07	1.03918e+07	1.30214e+07	0	302542	76309.3
Galactinol	3.82	level1			341.108	263.1	NEG	4.59314e+06	6.48067e+06	6.48431e+06	4.68924e+06	5.04723e+06	6.13092e+06
Glu-Arg	3.82	level1			302.148	255.8	NEG	9.24213e+06	1.03892e+07	1.05494e+07	1.26707e+07	1.37855e+07	1.3847e+07
MeAIB	3.82	level1			118.086	208	POS	2.8552e+08	9.11779e+07	2.91245e+08	3.61885e+08	3.13548e+08	3.3636e+08
Ile-Pro-Ile	3.82	level1			342.239	134.2	POS	7.26009e+08	8.45895e+08	7.94481e+08	1.43976e+08	1.49112e+08	1.32681e+08
Riboflavin	3.82	level1			377.147	123.4	POS	2.48495e+07	3.05328e+07	3.37317e+07	0	0	0
N-Acetylmethionine	3.82	level1			190.054	114.5	NEG	8.137e+07	9.86964e+07	9.59437e+07	1.46121e+08	1.66895e+08	1.66931e+08
4-Ethoxybenzoic acid	3.82	level1			165.055	43.6	NEG	8.03648e+08	1.02454e+09	9.28864e+08	1.03872e+09	8.99708e+08	1.30666e+09
Thymidine	3.82	level1			241.083	38.1	NEG	1.11568e+08	1.21302e+08	1.25237e+08	2.07451e+07	6.99806e+06	2.05864e+07
5'-Methylthioadenosine	3.82	level1			298.097	34.5	POS	1.79294e+09	2.17511e+09	1.97818e+09	1.11329e+09	1.22824e+09	1.33883e+09
DMPO	3.81	level1			114.091	23.2	POS	4.97055e+07	5.41691e+07	5.10759e+07	3.16396e+07	3.16437e+07	3.71101e+07
Sorbose	3.81	level1			179.056	150.4	NEG	1.23985e+08	1.54737e+08	1.03486e+08	8.62615e+07	9.69543e+07	1.31159e+08
5-Phenylisoxazol-3-ol	3.81	level1			162.055	15.2	POS	1.39258e+06	1.72283e+06	1.60217e+06	1.30558e+06	1.5086e+06	1.88678e+06
Anabasine	3.81	level1			163.123	124.7	POS	1.37108e+07	1.70531e+07	1.61742e+07	1.20222e+07	1.32373e+07	1.45005e+07
Acetylleucine	3.81	level1			172.098	100.9	NEG	6.90925e+06	8.34571e+06	8.24253e+06	7.48858e+06	8.22694e+06	7.56465e+06
2-Hydroxybutyric acid	3.81	level1			103.04	99.3	NEG	4.65173e+07	4.86567e+07	4.88429e+07	5.12405e+07	5.29643e+07	5.61162e+07
Tacrine	3.81	level1			199.124	89.7	POS	6.98391e+06	4.61066e+06	3.92542e+06	5.88078e+06	2.73048e+06	5.62553e+06
Hydroxyisocaproic acid	3.8	level1			131.071	45.5	NEG	7.34444e+07	9.90271e+07	8.95039e+07	1.09865e+08	2.02915e+08	1.10869e+08
Stachydrine	3.8	level1			144.102	187.5	POS	1.65927e+07	1.72139e+07	1.63295e+07	2.44274e+07	2.55836e+07	2.5263e+07
His-Phe	3.8	level1			303.145	168.8	POS	4.27534e+07	4.64593e+07	4.56705e+07	1.07435e+06	1.26272e+06	866923
4-Hydroxymethylpyrazole	3.8	level1			99.0554	5.7	POS	8.31104e+06	7.85185e+06	0	0	0	0
p-Toluquinone	3.79	level1			121.029	44.5	NEG	8.26477e+07	9.65428e+07	8.52538e+07	9.58491e+07	4.56695e+07	1.19399e+08
His-Gly	3.79	level1			213.099	208	POS	1.19752e+07	1.44221e+07	1.46257e+07	5.87697e+07	6.2855e+07	6.61283e+07
trans-Vaccenic acid	3.78	level1			281.249	18.5	NEG	8.47278e+06	2.22759e+07	1.16317e+07	4.56371e+07	4.22134e+07	5.27168e+07
Glucose 1-phosphate	3.78	level1			259.022	269.9	NEG	1.19827e+07	1.03918e+07	1.30214e+07	0	302542	76309.3
Guanosine 5'-monophosphate (GMP)	3.78	level1			364.067	249.4	POS	2.01575e+07	2.84349e+07	2.72385e+07	1.53485e+07	1.76186e+07	1.90722e+07
Indaconitine	3.78	level1			630.327	228	POS	9.82636e+07	1.06585e+08	1.02126e+08	9.29173e+07	1.03393e+08	1.07811e+08
Isonicotinic acid	3.78	level1			124.039	122.4	POS	4.13565e+07	4.60869e+07	4.79716e+07	5.35961e+07	4.80198e+07	4.83921e+07
5-methyl-2'-deoxycytidine	3.78	level1			242.114	107.3	POS	2.30899e+06	3.01152e+06	2.77258e+06	1.29025e+07	1.42127e+07	1.49385e+07
Leucylphenylalanine	3.78	level1			279.171	91.5	POS	8.47012e+08	6.85451e+08	8.32473e+08	8.66749e+08	8.75642e+08	8.59465e+08
7-Methylguanine	3.77	level1			166.073	95.4	POS	1.69917e+08	2.12802e+08	1.96702e+08	1.76318e+08	1.81979e+08	1.99315e+08
Mannose	3.77	level1			179.056	150.4	NEG	1.23985e+08	1.54737e+08	1.03486e+08	8.62615e+07	9.69543e+07	1.31159e+08
2-methylcitrate	3.77	level1			205.035	252.6	NEG	3.54202e+07	4.80837e+07	4.36764e+07	3.50775e+07	3.67651e+07	4.76094e+07
2-Phenyllactic acid	3.77	level1			165.055	43.6	NEG	8.03648e+08	1.02454e+09	9.28864e+08	1.03872e+09	8.99708e+08	1.30666e+09
Gluconic acid	3.77	level1			195.051	212.9	NEG	2.30853e+07	2.75733e+07	2.61464e+07	2.95416e+07	1.95208e+07	3.70447e+07
Uridine	3.77	level1			243.062	75.1	NEG	8.93203e+08	1.0769e+09	1.00629e+09	8.40233e+07	9.41873e+07	9.79756e+07
2'-Deoxyuridine	3.77	level1			227.067	44.2	NEG	3.88645e+07	4.50713e+07	4.20379e+07	3.82255e+06	2.48605e+06	4.87657e+06
4-Aminobenzoic acid	3.76	level1			136.041	52.4	NEG	7.98224e+06	9.74222e+06	9.42761e+06	5.67446e+06	5.46803e+06	7.00265e+06
3-Hydroxypropionic acid (beta-lactic acid)	3.76	level1			89.0243	172.6	NEG	1.48881e+08	1.7664e+08	1.69442e+08	3.64963e+08	1.51459e+08	1.59301e+08
3'-O-Methylinosine	3.76	level1			281.089	62.9	NEG	4.26158e+06	4.95577e+06	4.85839e+06	1.89902e+07	1.89719e+07	2.1825e+07
2'-O-Methylinosine	3.76	level1			281.089	62.9	NEG	4.26158e+06	4.95577e+06	4.85839e+06	1.89902e+07	1.89719e+07	2.1825e+07
Oxypurinol	3.75	level1			151.026	121.7	NEG	8.61002e+08	9.4717e+08	9.07141e+08	9.34765e+08	1.13596e+09	1.05415e+09
Ribothymidine	3.75	level1			257.078	59.3	NEG	1.76896e+07	1.92717e+07	1.8597e+07	2.32347e+07	1.91305e+07	2.68111e+07
Ethyl 4-hydroxybenzoate	3.75	level1			165.055	43.6	NEG	8.03648e+08	1.02454e+09	9.28864e+08	1.03872e+09	8.99708e+08	1.30666e+09
Ethyl 3-hydroxybenzoate	3.75	level1			165.055	43.6	NEG	8.03648e+08	1.02454e+09	9.28864e+08	1.03872e+09	8.99708e+08	1.30666e+09
o-Tyrosine	3.75	level1			182.082	180.8	POS	3.59297e+08	4.36674e+08	4.06085e+08	5.00234e+08	5.21479e+08	6.14218e+08
11-Dehydrocorticosterone	3.75	level1			325.184	14.2	NEG	5.2052e+07	8.31716e+07	6.55172e+07	6.72442e+07	6.11058e+07	6.77311e+07
p-Anisic acid	3.74	level1			151.04	110.9	NEG	0	404968	0	2.36338e+07	2.62097e+07	2.80812e+07
Allopurinol	3.74	level1			135.031	83.3	NEG	3.67894e+08	3.91367e+08	3.80712e+08	7.34029e+08	6.92463e+08	7.7862e+08
Betaine	3.74	level1			118.086	208	POS	2.8552e+08	9.11779e+07	2.91245e+08	3.61885e+08	3.13548e+08	3.3636e+08
Mesaconic acid	3.74	level1			129.019	246.2	NEG	2.82413e+07	3.07261e+07	2.90054e+07	1.30457e+07	1.30401e+07	1.52198e+07
Itaconic acid	3.74	level1			129.019	246.2	NEG	2.82413e+07	3.07261e+07	2.90054e+07	1.30457e+07	1.30401e+07	1.52198e+07
Betaine aldehyde	3.74	level1			102.091	138.8	POS	1.76438e+07	1.48071e+07	1.70223e+07	2.93693e+06	7.50861e+07	1.47646e+07
2-Hydroxyadenine	3.74	level1			152.057	133.3	POS	2.0815e+08	2.54493e+08	2.48036e+08	1.15307e+09	1.14579e+09	1.27469e+09
Pyruvate	3.74	level1			87.0087	126	NEG	1.60404e+07	1.59698e+07	1.69315e+07	2.60901e+07	2.53769e+07	2.91273e+07
Phe-Leu	3.74	level1			277.156	83.9	NEG	7.32153e+07	4.72761e+07	4.90463e+07	4.26276e+07	1.44719e+08	2.05531e+07
Carbidopa	3.74	level1			209.093	45.3	POS	9.28087e+07	1.07022e+08	1.0209e+08	1.10277e+08	1.23288e+08	1.37745e+08
N-Formylnornicotine	3.74	level1			159.092	42.8	POS	1.26396e+07	1.39737e+07	1.3109e+07	9.70455e+06	1.11383e+07	1.33995e+07
Androstendione	3.74	level1			287.197	18.8	POS	1.34894e+07	1.77596e+07	1.67505e+07	1.27138e+07	1.41163e+07	1.55647e+07
4-(dimethylamino)butanoate	3.73	level1			130.087	166	NEG	2.47526e+09	2.90173e+09	2.69771e+09	2.94875e+09	4.91745e+09	3.51429e+09
Caplamin	3.73	level1			130.087	166	NEG	2.47526e+09	2.90173e+09	2.69771e+09	2.94875e+09	4.91745e+09	3.51429e+09
1-Methylpseudouridine	3.73	level1			257.078	59.3	NEG	1.76896e+07	1.92717e+07	1.8597e+07	2.32347e+07	1.91305e+07	2.68111e+07
Lactate	3.73	level1			89.0243	172.6	NEG	1.48881e+08	1.7664e+08	1.69442e+08	3.64963e+08	1.51459e+08	1.59301e+08
Docebenone	3.73	level1			325.184	14.2	NEG	5.2052e+07	8.31716e+07	6.55172e+07	6.72442e+07	6.11058e+07	6.77311e+07
Phosphate	3.73	level1			96.9695	305.8	NEG	2.34727e+08	2.40319e+08	2.67356e+08	2.56908e+08	2.62555e+08	2.97204e+08
(-)-Huperzine A	3.73	level1			243.149	78.4	POS	2.25771e+07	4.66852e+07	3.27323e+07	1.85621e+07	2.89924e+07	4.36631e+07
2-methoxy-3-(2-methylpropyl)pyrazine	3.73	level1			167.118	62.4	POS	2.44238e+07	3.24619e+07	2.9225e+07	2.19255e+07	2.29974e+07	2.74045e+07
2-Sec-butyl-3-methoxypyrazine	3.73	level1			167.118	62.4	POS	2.44238e+07	3.24619e+07	2.9225e+07	2.19255e+07	2.29974e+07	2.74045e+07
Allopurinol-1-ribonucleoside	3.72	level1			267.073	126.4	NEG	1.84855e+08	2.03184e+08	1.94789e+08	1.72524e+08	2.35381e+08	2.03585e+08
2-Methylguanosine	3.72	level1			298.115	106.5	POS	2.39574e+07	2.78523e+07	2.65141e+07	8.32622e+07	8.72026e+07	9.83466e+07
Nelarabine	3.72	level1			298.115	106.5	POS	2.39574e+07	2.78523e+07	2.65141e+07	8.32622e+07	8.72026e+07	9.83466e+07
2-Aminoadipic acid	3.72	level1			160.061	171.3	NEG	1.50658e+08	1.78078e+08	1.63368e+08	1.45242e+08	1.67984e+08	1.68812e+08
1-Methyladenosine	3.72	level1			282.12	43.5	POS	1.14728e+08	1.00353e+08	1.007e+08	2.14265e+08	2.46133e+08	3.30593e+08
2,6-Dihydroxybenzoic acid	3.72	level1			153.022	15.3	NEG	4.81749e+07	6.0379e+07	5.38621e+07	4.33458e+07	4.71712e+07	5.01737e+07
2-Aminonicotinic acid	3.71	level1			139.05	169.8	POS	2.49339e+06	2.36805e+06	2.76344e+06	1.20052e+08	1.22801e+08	1.397e+08
2-Hydroxymethyl benzoic acid	3.71	level1			151.04	110.9	NEG	0	404968	0	2.36338e+07	2.62097e+07	2.80812e+07
Desaminotyrosine	3.71	level1			165.055	43.6	NEG	8.03648e+08	1.02454e+09	9.28864e+08	1.03872e+09	8.99708e+08	1.30666e+09
N6-Methyladenosine	3.71	level1			282.12	43.5	POS	1.14728e+08	1.00353e+08	1.007e+08	2.14265e+08	2.46133e+08	3.30593e+08
Phenylalanine	3.71	level1			164.072	206	NEG	2.97781e+07	5.01841e+07	1.63337e+08	9.57636e+07	1.09627e+08	2.03278e+08
2-Aminopimelate	3.71	level1			176.092	201.2	POS	3.02569e+07	3.16426e+07	2.43797e+07	3.42479e+07	4.46217e+07	3.28581e+07
3-(5-methoxy-1H-indol-3-yl)propanoic acid	3.71	level1			218.086	58.9	NEG	3.52083e+07	4.28334e+07	2.82918e+07	2.20509e+07	1.47208e+07	2.81845e+07
Indoleacetic acid	3.71	level1			158.06	25.1	POS	4.98342e+07	6.01267e+07	4.87455e+07	5.65845e+07	5.17366e+07	7.49998e+07
Betazole	3.7	level1			112.087	231.2	POS	1.75284e+07	1.88172e+07	1.77783e+07	2.23924e+07	2.38287e+07	2.28563e+07
2-Keto-3-deoxygluconic acid	3.7	level1			177.041	143.5	NEG	2.80171e+07	3.63149e+07	4.05717e+07	2.54268e+07	1.77717e+07	2.56225e+07
2-Keto-3-deoxygalactonic acid	3.7	level1			177.041	143.5	NEG	2.80171e+07	3.63149e+07	4.05717e+07	2.54268e+07	1.77717e+07	2.56225e+07
Theobromine	3.7	level1			181.073	64.4	POS	1.09988e+07	1.52956e+07	1.38832e+07	2.6789e+07	2.90523e+07	3.42416e+07
1,7-Dimethylxanthine	3.7	level1			181.073	64.4	POS	1.09988e+07	1.52956e+07	1.38832e+07	2.6789e+07	2.90523e+07	3.42416e+07
Theophylline	3.7	level1			181.073	64.4	POS	1.09988e+07	1.52956e+07	1.38832e+07	2.6789e+07	2.90523e+07	3.42416e+07
Methylophiopogonanone B	3.7	level1			309.115	45.3	NEG	1.54209e+06	1.73874e+06	1.69124e+06	1.24992e+06	946405	1.54842e+06
Nefopam (hydrochloride)	3.7	level1			254.15	35.5	POS	1.31109e+07	1.66891e+07	1.56032e+07	1.45584e+07	1.48891e+07	1.7568e+07
4-Methylbenzoic-acid	3.69	level1			135.045	49.9	NEG	6.45147e+06	8.01958e+06	7.36023e+06	4.09325e+07	5.25495e+07	4.60574e+07
Galactose	3.69	level1			179.056	150.4	NEG	1.23985e+08	1.54737e+08	1.03486e+08	8.62615e+07	9.69543e+07	1.31159e+08
Mannitol	3.69	level1			181.072	232.5	NEG	3.61302e+07	3.29131e+07	3.36663e+07	2.45482e+07	4.48443e+07	5.72665e+07
Piperonylic acid	3.69	level1			165.019	96.9	NEG	4.18379e+07	5.637e+07	4.96625e+07	3.93518e+07	5.52139e+07	5.29463e+07
Actarit	3.69	level1			192.067	93.9	NEG	8.5772e+07	9.54253e+07	9.13647e+07	7.59671e+07	5.88409e+07	9.85947e+07
1-(Hydroxymethyl)-5,5-dimethylhydantoin	3.69	level1			157.062	57	NEG	6.05195e+07	6.72985e+07	6.48199e+07	5.43816e+07	4.76847e+07	6.10508e+07
Levetiracetam	3.69	level1			171.113	53.6	POS	1.31732e+07	1.62967e+07	1.52928e+07	1.30042e+07	1.38583e+07	1.27263e+07
Glucose	3.68	level1			179.056	150.4	NEG	1.23985e+08	1.54737e+08	1.03486e+08	8.62615e+07	9.69543e+07	1.31159e+08
Spermidine	3.68	level1			146.165	203.4	POS	5.50748e+07	4.61756e+07	4.79814e+07	7.7403e+07	7.35397e+07	4.19377e+07
Glucitol	3.68	level1			181.072	149.3	NEG	1.49535e+07	1.47915e+07	1.31317e+07	1.42578e+07	1.85272e+07	1.76496e+07
Pivagabine	3.68	level1			186.114	93.1	NEG	1.40973e+07	1.27485e+07	1.33026e+07	1.74751e+07	5.57125e+06	1.50594e+07
Protopine	3.68	level1			354.135	68.7	POS	4.42696e+06	6.95387e+06	5.65815e+06	9.6195e+06	9.82005e+06	1.36282e+07
2-O-Methylcytosine	3.68	level1			126.067	66.1	POS	9.63855e+06	1.16957e+07	1.05674e+07	7.81038e+06	8.46776e+06	9.40531e+06
N5-acetyl-l-ornithine	3.67	level1			173.093	177.5	NEG	9.97313e+07	1.87271e+08	4.96631e+08	1.63531e+08	1.98115e+08	2.02557e+08
Galactitol	3.67	level1			181.072	232.5	NEG	3.61302e+07	3.29131e+07	3.36663e+07	2.45482e+07	4.48443e+07	5.72665e+07
Glutarylcarnitine	3.67	level1			276.145	190.2	POS	2.49397e+07	3.03708e+07	2.95084e+07	3.11411e+07	3.05859e+07	3.32769e+07
Glu-Gly	3.67	level1			185.056	182.1	NEG	1.81196e+08	2.29414e+08	2.05634e+08	2.19257e+08	2.266e+08	2.73004e+08
2-Hydroxyhexanedioic acid	3.67	level1			143.035	176.9	NEG	2.23952e+07	2.59877e+07	2.32127e+07	2.15328e+07	2.7581e+07	2.40859e+07
Monomethyl fumarate	3.67	level1			129.019	103	NEG	2.45317e+07	2.56027e+07	2.61558e+07	3.39973e+07	3.63187e+07	3.64701e+07
Voxtalisib	3.67	level1			271.129	88	POS	562477	731335	320319	7.15395e+06	7.75932e+06	7.2876e+06
Indole-3-acetamide	3.67	level1			173.072	62.2	NEG	1.09478e+07	1.22203e+07	1.19175e+07	1.07166e+07	1.05932e+07	1.19207e+07
Adenosine 3',5'-cyclic phosphate (cAMP)	3.66	level1			330.06	156	POS	1.07869e+08	1.25243e+08	1.12853e+08	2.28259e+07	2.45853e+07	2.67408e+07
Deoxyguanosine	3.66	level1			266.089	85.1	NEG	2.56186e+07	2.94861e+07	2.78276e+07	9.2973e+06	1.04076e+07	1.13907e+07
2,4,6-Trihydroxybenzoic acid	3.66	level1			151.007	32	NEG	5.77337e+07	7.47658e+07	6.65719e+07	5.13214e+07	5.72227e+07	6.7723e+07
N-Methylglutamic acid	3.65	level1			160.061	171.3	NEG	1.50658e+08	1.78078e+08	1.63368e+08	1.45242e+08	1.67984e+08	1.68812e+08
Phloroglucinaldehyde	3.65	level1			153.022	15.3	NEG	4.81749e+07	6.0379e+07	5.38621e+07	4.33458e+07	4.71712e+07	5.01737e+07
Iditol	3.65	level1			181.072	149.3	NEG	1.49535e+07	1.47915e+07	1.31317e+07	1.42578e+07	1.85272e+07	1.76496e+07
3-Ureidopropionic acid	3.65	level1			131.046	220.5	NEG	6.5996e+07	7.87446e+07	7.32071e+07	4.72658e+07	8.05834e+07	5.68474e+07
1,5-Anhydroglucitol	3.65	level1			163.061	157.9	NEG	1.15962e+08	1.44085e+08	1.33115e+08	1.15884e+08	1.43667e+08	1.36399e+08
4-(4'-Methyl-[2,2'-bipyridin]-4-yl)butanoic acid	3.65	level1			239.114	128	POS	7.33025e+07	9.42007e+07	9.55601e+07	8.7566e+07	8.7416e+07	9.4977e+07
Flopropione	3.64	level1			165.051	259.3	POS	4.25753e+07	4.24703e+07	2.22654e+07	4.25204e+07	4.3276e+07	4.20197e+07
Butein	3.64	level1			271.059	87.3	NEG	5.57301e+07	6.72202e+07	6.21956e+07	5.89537e+07	3.82684e+07	7.35788e+07
2,3-Dihydroxybenzoic acid (Pyrocatechuic acid)	3.63	level1			153.022	15.3	NEG	4.81749e+07	6.0379e+07	5.38621e+07	4.33458e+07	4.71712e+07	5.01737e+07
Moclobemide	3.62	level1			267.091	76.6	NEG	1.85716e+07	2.05939e+07	1.9657e+07	1.54727e+07	1.49347e+07	1.72953e+07
Dibenzoylmethane	3.62	level1			205.061	26.4	NEG	8.69804e+06	1.00848e+07	9.5017e+06	7.76695e+06	9.73733e+06	8.36028e+06
Nipecotic acid	3.61	level1			130.087	183.2	POS	4.90829e+07	6.12278e+07	5.10684e+07	4.76115e+07	5.5528e+07	5.45197e+07
Nordihydroguaiaretic acid	3.59	level1			301.141	47.2	NEG	2.80656e+06	1.86421e+06	3.42682e+06	3.24135e+06	3.52454e+07	3.18899e+06
Retinoic acid (Vitamin A acid)	3.59	level1			301.212	33.9	POS	1.03854e+07	1.26257e+07	1.06933e+07	9.62497e+06	1.04341e+07	1.28842e+07
9-cis-Retinoic acid	3.59	level1			301.212	33.9	POS	1.03854e+07	1.26257e+07	1.06933e+07	9.62497e+06	1.04341e+07	1.28842e+07
Pro-Phe	3.57	level1			245.125	182.3	POS	1.51311e+07	1.73549e+07	1.73714e+07	1.428e+07	1.46018e+07	1.71113e+07
Lapachol	3.56	level1			241.083	38.1	NEG	1.11568e+08	1.21302e+08	1.25237e+08	2.07451e+07	6.99806e+06	2.05864e+07
Resveratrol	3.56	level1			227.067	44.2	NEG	3.88645e+07	4.50713e+07	4.20379e+07	3.82255e+06	2.48605e+06	4.87657e+06
2-Oxoadipic acid	3.56	level1			141.017	218.1	NEG	3.30113e+09	3.59171e+09	3.44581e+09	3.09839e+09	3.41473e+09	3.43583e+09
Tilorone (dihydrochloride)	3.56	level1			411.26	124.5	POS	2.48554e+08	2.84401e+08	2.72389e+08	1.23378e+08	1.4026e+08	1.42151e+08
2-Hydroxyestrone	3.55	level1			285.145	43.8	NEG	2.05036e+07	3.63394e+07	3.38485e+07	2.83988e+07	2.59927e+07	2.82026e+07
Quinolinic acid	3.54	level1			150.014	218.6	POS	7.02917e+07	8.86375e+07	8.7772e+07	1.16424e+08	1.02917e+08	1.42573e+08
Paroxetine	3.54	level1			330.154	108.7	POS	1.20902e+07	2.09186e+07	1.18563e+07	9.76959e+06	9.75193e+06	7.46215e+06
16alpha-Hydroxyestrone	3.53	level1			285.145	43.8	NEG	2.05036e+07	3.63394e+07	3.38485e+07	2.83988e+07	2.59927e+07	2.82026e+07
Glycolithocholic acid 3-sulfate	3.53	level1			512.273	158.9	NEG	1.0297e+07	1.41439e+07	1.21935e+07	2.04442e+07	2.0972e+07	2.62222e+07
Ellipticine	3.53	level1			247.12	56.2	POS	2.05823e+07	2.02111e+07	2.05393e+07	1.52248e+07	1.66373e+07	2.02429e+07
Alvimopan (dihydrate)	3.52	level1			423.224	97.2	NEG	357003	577612	642436	292950	394886	820822
Gentisic acid	3.51	level1			153.022	15.3	NEG	4.81749e+07	6.0379e+07	5.38621e+07	4.33458e+07	4.71712e+07	5.01737e+07
Rucaparib	3.5	level1			322.141	167.2	NEG	1.41589e+07	1.53197e+07	1.45342e+07	1.24392e+07	1.56445e+07	1.49869e+07
Glycodehydrocholic acid	3.5	level1			458.248	153	NEG	6.01447e+06	7.18302e+06	6.19327e+06	7.64612e+06	1.18881e+07	1.67027e+07
beta-Estradiol	3.5	level1			271.166	66.3	NEG	2.06208e+06	2.65241e+06	1.5499e+06	8.47915e+06	3.18879e+06	7.44585e+06
alpha-Estradiol	3.5	level1			271.166	66.3	NEG	2.06208e+06	2.65241e+06	1.5499e+06	8.47915e+06	3.18879e+06	7.44585e+06
AG 1295	3.5	level1			235.119	52.4	POS	3.39969e+10	4.14661e+10	3.89688e+10	3.43631e+10	3.68685e+10	4.03949e+10
Naphazoline (hydrochloride)	3.5	level1			211.119	46.8	POS	1.18681e+08	1.41242e+08	1.28707e+08	1.06783e+08	1.16555e+08	1.32682e+08
5-Methoxyindole-3-acetic acid	3.5	level1			188.075	29.2	POS	723479	9.90569e+06	1.52462e+06	8.37724e+06	629310	1.25151e+06
3-Indoleacrylic acid	3.5	level1			188.075	29.2	POS	723479	9.90569e+06	1.52462e+06	8.37724e+06	629310	1.25151e+06
Indoleacrylic acid	3.5	level1			188.075	29.2	POS	723479	9.90569e+06	1.52462e+06	8.37724e+06	629310	1.25151e+06
Isoniazid	3.49	level1			136.054	76.2	NEG	1.2331e+06	338123	225479	1.45144e+06	1.97973e+06	1.85941e+06
2-Furoylglycine	3.48	level1			168.034	68.5	NEG	9.64707e+07	1.14019e+08	1.07002e+08	8.82838e+07	5.99587e+07	1.09781e+08
Demethoxycurcumin	3.48	level1			337.105	54.7	NEG	8.84811e+06	1.16889e+07	1.15688e+07	1.2248e+07	6.62538e+06	1.63778e+07
ML171	3.47	level1			240.046	62.2	NEG	1.93498e+06	2.50816e+06	1.69259e+06	1.67545e+06	3.76871e+06	1.53218e+06
(±)-Decursinol	3.45	level1			245.078	80.4	NEG	3.66878e+06	4.41057e+06	3.69105e+06	4.2651e+06	5.76691e+06	5.33346e+06
Butylphthalide	3.45	level1			191.103	183.6	POS	1.606e+07	6.5503e+07	1.76091e+07	3.38413e+06	3.20162e+06	3.86983e+06
2-Aminophenol	2.75	level2			110.06	309.4	POS	1.5558e+07	1.36655e+07	2.61101e+06	9.02437e+06	6.62556e+06	9.89373e+06
Protoporphyrin IX dimethyl ester	2.75	level2			591.297	267.2	POS	1.06303e+08	1.03184e+08	1.08753e+08	1.02854e+08	1.08042e+08	9.74834e+07
7-Hydroxy-4-(trifluoromethyl)coumarin	2.75	level2			229.012	249.4	NEG	895327	1.35544e+06	1.23429e+06	4.39117e+06	4.66454e+06	5.99639e+06
N-[4-(Pyridin-2-yl)-1,3-thiazol-2-yl]cyclopentanecarboxamide	2.75	level2			272.086	218.8	NEG	612524	484372	826560	1.21243e+07	4.24056e+07	1.52707e+07
Dehydroanonaine	2.75	level2			264.102	173.2	POS	9.62757e+06	1.19699e+07	1.18064e+07	4.91863e+06	5.11318e+06	5.93161e+06
2',3'-Dideoxythymidine	2.75	level2			225.088	172.4	NEG	7.54682e+07	1.01446e+08	9.2532e+07	1.89218e+08	2.06836e+08	2.48158e+08
Ile-Pro	2.75	level2			229.155	158.8	POS	5.00631e+08	5.59638e+08	1.12048e+09	2.10212e+09	2.12059e+09	2.31075e+09
2,3-Dihydroxy-3-methylbutyric acid	2.75	level2			133.051	141.2	NEG	1.69173e+07	1.88524e+07	1.77629e+07	1.35238e+07	1.35089e+07	1.47231e+07
Ile-Thr	2.75	level2			233.15	135.5	POS	3.66353e+08	4.36122e+08	4.1963e+08	7.59593e+08	7.72013e+08	9.01515e+08
Ethyl 3-methyl-1H-pyrazole-4-carboxylate	2.75	level2			153.067	101.4	NEG	1.68075e+07	1.36052e+07	1.57383e+07	1.56711e+07	1.36547e+07	1.37491e+07
(2R)-2,4-Dihydroxy-3,3-dimethylbutanoic acid	2.75	level2			147.066	92.6	NEG	1.28816e+08	1.51729e+08	1.27119e+08	1.26768e+08	1.22868e+08	1.45197e+08
Zalcitabine	2.75	level2			210.088	63	NEG	1.59863e+08	1.74135e+08	1.60438e+08	1.43845e+08	8.5124e+07	1.58987e+08
3-Cyclopentylalanine	2.75	level2			156.103	34.3	NEG	6.94314e+07	8.82927e+07	7.90658e+07	7.89445e+07	8.54313e+07	8.83951e+07
Prop-2-yn-1-ylglycine	2.75	level2			114.055	27	POS	4.95896e+06	5.23368e+06	8.76803e+06	8.03052e+06	5.96563e+06	9.78459e+06
(2R)-2-Amino-4-phenylbutanoic acid	2.75	level2			178.087	23	NEG	6.4074e+06	6.95001e+06	6.9407e+06	5.05468e+06	4.19799e+06	6.58493e+06
2,5-Dihydro-2,4,5-trimethyloxazole	2.74	level2			114.091	359.5	POS	2.70954e+06	2.90063e+06	3.0064e+06	2.80641e+06	2.4044e+06	2.42363e+06
1,2-Diaminocyclohexane	2.74	level2			115.123	316.9	POS	8.29591e+07	1.78744e+08	1.74426e+08	2.01516e+08	5.51401e+07	2.08351e+08
Mildronate	2.74	level2			147.113	297	POS	1.67785e+09	2.26021e+09	2.08034e+09	2.05614e+09	2.10036e+09	2.69944e+09
Lurasidone	2.74	level2			493.263	283.5	POS	200869	317454	370459	4.01285e+06	4.08265e+06	3.56064e+06
b-Ala-Lys	2.74	level2			216.135	253.7	NEG	3.47946e+07	4.31508e+07	4.14206e+07	8.71416e+06	9.60022e+06	1.08762e+07
His-Glu	2.74	level2			285.12	233.4	POS	1.63344e+07	2.04543e+07	1.96056e+07	2.38869e+07	2.58709e+07	3.01643e+07
His-Pro	2.74	level2			253.13	226	POS	8.75064e+06	8.79562e+06	7.97679e+06	4.58427e+07	5.0958e+07	4.25177e+07
3-Aminobutanoic acid	2.74	level2			102.056	222.9	NEG	3.26094e+07	3.97154e+07	3.72297e+07	4.15003e+07	6.03777e+07	4.85692e+07
L-Isoserine	2.74	level2			104.035	220.6	NEG	1.69289e+08	2.03044e+08	1.84636e+08	2.42568e+08	3.8046e+08	2.58596e+08
3-Amino-4,4,4-trifluorobutanoic acid	2.74	level2			156.028	215.3	NEG	2.41827e+07	3.68985e+07	3.04096e+07	3.48222e+07	9.11111e+07	4.66695e+07
Met-Asp	2.74	level2			263.071	211.1	NEG	1.00542e+07	1.21416e+07	1.14248e+07	785621	425280	1.15317e+06
Leu-Glu	2.74	level2			261.145	206.9	POS	4.7264e+08	5.36124e+08	5.0848e+08	6.51913e+08	6.96779e+08	7.63926e+08
(-)-Coralyne cation	2.74	level2			364.154	205.5	POS	4.33362e+06	5.66441e+06	5.13864e+06	2.23966e+07	2.54025e+07	2.79456e+07
Bisphenol M	2.74	level2			345.186	196.2	NEG	1.11844e+07	1.44475e+07	1.40327e+07	9.77316e+06	1.06988e+07	1.34476e+07
Veratridine	2.74	level2			674.354	187.5	POS	4.27916e+08	5.18118e+08	4.98493e+08	7.99279e+06	8.12003e+06	1.10277e+07
D-Ribose	2.74	level2			149.045	187.3	NEG	9.60425e+07	7.31873e+07	6.69797e+07	8.23668e+07	8.84268e+07	9.17213e+07
1-Amino-1-cyclobutanecarboxylic acid	2.74	level2			116.071	183.8	POS	1.51606e+09	1.76709e+09	1.6352e+09	2.4172e+09	2.48448e+09	2.69661e+09
N-Methylbenzamide	2.74	level2			136.076	180.9	POS	1.93722e+07	2.36542e+07	2.15764e+07	2.70596e+07	2.76592e+07	3.28099e+07
Val-Gly	2.74	level2			175.108	180.8	POS	1.01429e+08	1.19669e+08	1.13149e+08	1.34204e+08	1.4285e+08	1.52267e+08
L-Norvaline	2.74	level2			118.086	178.3	POS	1.74735e+09	2.01361e+09	1.90316e+09	2.13834e+09	2.18179e+09	2.40744e+09
rac-trans-4-Cotininecarboxylic acid	2.74	level2			221.092	169.6	POS	8.25861e+06	9.59551e+06	9.46195e+06	9.57888e+06	1.09429e+07	1.12439e+07
2-Hydroxy-6-methylquinoline-3-carbaldehyde	2.74	level2			188.071	158.1	POS	1.02235e+09	1.28048e+09	1.20473e+09	1.10338e+09	1.1702e+09	1.36101e+09
Leu-Gln	2.74	level2			260.161	157.4	POS	3.43327e+07	4.58815e+07	4.42816e+07	2.67775e+07	2.42683e+07	3.06028e+07
4-Phenyl-2-naphthol	2.74	level2			221.096	154.2	POS	6.24861e+07	7.53897e+07	6.85583e+07	2.96278e+06	3.37412e+06	3.49198e+06
Pro-Met	2.74	level2			245.097	153.3	NEG	797282	2.75166e+06	2.60443e+06	1.3591e+08	1.54025e+08	1.82529e+08
2-(3,4,5-Trimethoxyphenyl)-1H-benzimidazole	2.74	level2			285.123	151.5	POS	1.71575e+06	2.06737e+06	1.89234e+06	1.94024e+07	2.2511e+07	1.73072e+07
Ala-Phe	2.74	level2			235.109	144.2	NEG	6.37484e+07	7.78468e+07	7.25554e+07	927979	403047	1.67729e+06
Coumatetralyl	2.74	level2			291.103	143.6	NEG	2.78434e+06	2.13301e+06	1.64737e+06	2.06516e+06	3.32092e+06	2.08532e+06
Leucylalanine	2.74	level2			203.139	135.5	POS	4.58835e+08	5.19001e+08	4.92034e+08	3.64091e+08	3.9292e+08	4.2786e+08
Tyr-Ile	2.74	level2			293.151	128.4	NEG	1.48537e+08	1.74174e+08	1.66662e+08	8.10685e+07	1.15176e+08	9.56866e+07
Val-Trp	2.74	level2			302.151	119.8	NEG	6.12821e+07	7.30791e+07	6.90379e+07	4.82279e+07	5.9265e+07	5.47682e+07
Cyclo(leucylprolyl)	2.74	level2			211.144	119.7	POS	2.3801e+07	2.88789e+07	2.63986e+07	2.14513e+07	2.30259e+07	2.62286e+07
2-((3aR,4S,7R,7aS)-1,3-Dioxohexahydro-1H-4,7-methanoisoindol-2(3H)-yl)propanoic acid	2.74	level2			236.093	117.4	NEG	9.14854e+06	1.13633e+07	9.96405e+06	7.84951e+06	1.15839e+07	1.00031e+07
3-(2-Chlorophenyl)-1H-pyrazol-5-amine	2.74	level2			192.034	107.4	NEG	9.60281e+06	1.0607e+07	1.02663e+07	7.4929e+06	7.92626e+06	8.96395e+06
Lys-Gln	2.74	level2			273.157	104.4	NEG	6.1654e+07	6.18642e+07	6.30061e+07	4.75422e+07	5.20826e+07	4.53469e+07
6-Methoxyguanine	2.74	level2			164.058	102.5	NEG	1.51151e+07	1.36467e+07	1.54499e+07	1.40391e+07	1.4804e+07	1.34713e+07
Ile-Met	2.74	level2			263.142	101.5	POS	1.15738e+09	1.45386e+09	1.35786e+09	9.8347e+08	1.02428e+09	1.12508e+09
Phe-Ile	2.74	level2			277.156	100.8	NEG	4.70658e+08	4.87876e+08	4.86521e+08	4.46531e+08	4.02715e+08	4.85368e+08
Piperidine	2.74	level2			86.0965	99.4	POS	8.32472e+07	9.46603e+07	9.37602e+07	9.96453e+07	9.67815e+07	1.07744e+08
Ile-Ile	2.74	level2			245.186	99.3	POS	4.44282e+09	5.42296e+09	5.16137e+09	5.55572e+09	5.92298e+09	6.59193e+09
4-Hydrazinylpyridin-2(1H)-one	2.74	level2			126.066	98.9	POS	2.69622e+07	3.13335e+07	3.09485e+07	2.55583e+07	2.50162e+07	2.78396e+07
6-(3-Chloro-4-methylanilino)-2,4(1H,3H)-pyrimidinedione	2.74	level2			250.039	96.3	NEG	1.11754e+07	1.4469e+07	1.33993e+07	1.12528e+07	9.04591e+06	1.14398e+07
1,6-Dihydroxy-3-methoxy-8-methylxanthen-9-one	2.74	level2			273.075	92.8	POS	2.16757e+07	1.81356e+07	2.45611e+07	2.38487e+07	2.2414e+07	1.83582e+07
2-Amino-N-(2-oxo-2,3-dihydro-1H-benzimidazol-5-yl)acetamide	2.74	level2			205.073	86.9	NEG	6.67953e+06	7.5738e+06	7.2566e+06	9.26288e+06	9.29895e+06	1.02968e+07
beta-Cyano-alanine	2.74	level2			113.036	61	NEG	6.42813e+07	7.03424e+07	6.60158e+07	5.78656e+07	3.59996e+07	6.40234e+07
Tanshinone IIA	2.74	level2			317.11	52.8	POS	7.03078e+06	3.41721e+06	6.83298e+06	8.41001e+06	5.96585e+06	4.30938e+06
N6-Methyladenine	2.74	level2			148.063	48	NEG	1.65567e+07	1.90561e+07	1.7372e+07	1.20849e+07	1.20453e+07	1.44383e+07
1H-Pyrazolo[3,4-b]pyridine	2.74	level2			120.056	47.2	POS	5.30528e+06	7.46314e+06	6.80843e+06	6.1017e+06	7.14978e+06	8.48136e+06
2-Oxo-6-phenyl-4-(trifluoromethyl)-1,2- dihydropyridine-3-carbonitrile	2.74	level2			263.044	44.2	NEG	2.25822e+07	2.59623e+07	2.30822e+07	2.0406e+06	1.84472e+06	1.92672e+06
6-(4-Methyl-1-piperazinyl)-N-(5-methyl-1H-pyrazol-3-yl)-2-[(1E)-2-phenylethenyl]-4-pyrimidinamine	2.74	level2			376.224	43.6	POS	2.13604e+07	3.37658e+07	2.8386e+07	4.56247e+07	4.10516e+07	3.84415e+07
1,3-Dimethylbarbituric acid	2.74	level2			155.046	41.8	NEG	2.10256e+07	2.41102e+07	2.26598e+07	2.03001e+07	1.61602e+07	2.37509e+07
Methyl 4-aminobenzoate	2.74	level2			152.071	39.5	POS	3.69168e+07	4.94921e+07	4.03758e+07	7.29991e+07	7.88569e+07	8.6801e+07
1-Isopropyl-1H-benzimidazole-5-carboxylic acid	2.74	level2			203.083	32.5	NEG	8.9566e+07	7.75584e+07	6.9048e+07	7.09184e+07	7.29444e+07	7.78763e+07
6-Methyluracil	2.74	level2			125.036	31.7	NEG	6.41204e+07	7.3873e+07	7.00077e+07	2.65102e+08	2.34498e+08	3.09214e+08
5-Hydroxy-2-(hydroxymethyl)pyridine	2.74	level2			124.04	30.4	NEG	2.2578e+07	2.62605e+07	2.42189e+07	2.32464e+07	2.07224e+07	2.59045e+07
7H-Benzo[de]anthracen-7-one	2.74	level2			231.081	30.3	POS	1.18118e+07	1.42603e+07	1.31246e+07	9.16068e+06	1.108e+07	1.3831e+07
Cyclo(-L-Trp-L-Tyr)	2.74	level2			350.15	26.7	POS	1.41188e+07	1.62871e+07	1.38389e+07	1.17408e+07	1.29783e+07	1.71389e+07
2-(4-Pyridinyl)ethanol	2.74	level2			124.076	24.4	POS	1.35285e+07	1.79142e+07	1.48625e+07	1.27018e+07	1.42337e+07	2.04928e+07
Cyclo(phenylalanyltryptophyl)	2.74	level2			332.14	24.3	NEG	1.21678e+07	1.5506e+07	1.5291e+07	1.18192e+07	6.70856e+06	1.38129e+07
5-Hydroxy-2-methylpyridine	2.74	level2			108.046	24.3	NEG	2.28142e+07	2.86874e+07	2.61747e+07	1.58495e+07	1.9419e+07	1.77987e+07
Dulcin	2.74	level2			181.097	23.1	POS	5.06277e+07	6.08856e+07	5.82525e+07	4.24912e+07	5.1382e+07	5.82171e+07
(Sulfanylsulfonyl)methane	2.74	level2			110.958	18.5	NEG	4.0339e+07	5.21156e+07	5.00609e+07	1.79289e+07	2.87717e+07	3.55292e+07
N-{3-[(Methylsulfonyl)amino]phenyl}methanesulfonamide	2.74	level2			263.017	17	NEG	3.19129e+06	3.87944e+06	3.68634e+06	2.9093e+06	3.3726e+06	3.18838e+06
Lactaldehyde	2.74	level2			73.0294	219.2	NEG	3.70956e+06	1.52086e+07	1.46664e+07	3.4818e+07	3.12709e+07	2.79926e+07
3-Aminopiperidine-2,6-dione	2.74	level2			111.055	60.8	POS	5.79654e+07	4.17233e+07	4.75448e+07	6.52588e+07	6.38838e+07	6.18183e+07
Glyceraldehyde	2.74	level2			89.0244	58.7	NEG	4.18942e+07	1.90065e+07	4.02795e+07	4.91291e+07	3.22942e+07	4.53089e+07
O-Methyl-N,N'-diisopropylisourea	2.73	level2			159.149	345.5	POS	1.39012e+07	1.41147e+07	1.06876e+07	8.40407e+06	9.72175e+06	1.40194e+07
N-Methyl-DL-alanine	2.73	level2			104.071	308.5	POS	2.89265e+07	3.81872e+07	5.10241e+07	1.59465e+07	3.04725e+07	1.56599e+07
(R)-Aminocarnitine	2.73	level2			161.129	303.9	POS	8.26476e+06	1.21179e+07	1.17979e+07	8.21517e+06	8.9645e+06	1.33791e+07
.beta.-Homoproline	2.73	level2			130.086	297	POS	3.26329e+08	4.44257e+08	3.99897e+08	3.97869e+08	4.11403e+08	5.22249e+08
Pro-Arg	2.73	level2			270.157	263.1	NEG	3.53603e+06	3.79069e+06	4.06409e+06	1.07839e+07	1.24051e+07	1.33127e+07
Methanone, [1-(5-fluoropentyl)-6-hydroxy-1H-indol-3-yl](2,2,3,3-tetramethylcyclopropyl)-	2.73	level2			346.218	249.2	POS	1.00571e+06	1.00526e+06	1.05975e+06	2.00737e+06	1.74257e+06	1.72828e+06
Pro-Lys	2.73	level2			242.151	247.7	NEG	1.49616e+06	1.87151e+06	1.81332e+06	8.52461e+06	8.97238e+06	1.01064e+07
3- Quinolinecarboxylic acid, 1,4,5,6,7,8-hexahydro-4-(3-hydroxyphenyl)-7-(2- methoxyphenyl)-2-methyl-5-oxo-, 2-methoxyethyl ester	2.73	level2			462.192	240.5	NEG	8.58278e+06	1.03813e+07	9.67757e+06	7.04896e+06	6.66065e+06	7.63822e+06
Pro-Asp	2.73	level2			231.098	237.8	POS	1.81441e+07	2.02438e+07	1.85652e+07	3.90585e+07	3.9771e+07	4.31235e+07
Thr-Glu	2.73	level2			249.108	226.7	POS	2.79298e+07	3.46027e+07	3.18975e+07	3.16781e+07	3.46685e+07	3.90553e+07
2-(2,6-Dimethylmorpholin-4-yl)ethanol	2.73	level2			160.133	226.1	POS	1.96481e+07	2.21084e+07	2.03912e+07	2.69613e+07	2.78426e+07	2.85642e+07
Pyridine-2,4-diamine	2.73	level2			110.071	224.2	POS	2.13808e+07	2.75573e+07	2.47226e+07	5.33192e+07	5.753e+07	6.49643e+07
Asp-Val	2.73	level2			231.099	223.2	NEG	5.29306e+06	7.56579e+06	5.12731e+06	3.45027e+06	6.87287e+06	5.11628e+06
5,5,5-Trifluoroleucine	2.73	level2			184.059	219.5	NEG	2.75188e+07	3.09249e+07	2.87264e+07	2.67624e+07	1.2155e+07	2.80087e+07
[(4,6-Dimethyl-2-pyrimidinyl)amino]acetic acid	2.73	level2			182.093	210.6	POS	7.96185e+06	7.58152e+06	9.17752e+06	9.54968e+06	8.22924e+06	1.00408e+07
His-Ser	2.73	level2			243.109	209.2	POS	6.02108e+07	7.02809e+07	7.42389e+07	4.01173e+06	3.74314e+06	4.76163e+06
Met-Glu	2.73	level2			279.101	209	POS	1.33593e+07	1.35278e+07	1.50016e+07	7.85908e+06	7.18781e+06	8.57923e+06
1,6-Dimethoxypyrene	2.73	level2			263.106	208.7	POS	7.62822e+06	6.71017e+06	7.78373e+06	3.63995e+07	3.41209e+07	3.87511e+07
Ilicicolin H	2.73	level2			432.218	208.2	NEG	942670	956633	1.07232e+06	5.70813e+06	6.16463e+06	6.68354e+06
His-Ala	2.73	level2			225.099	203	NEG	4.90029e+07	5.06709e+07	5.15485e+07	4.47412e+06	5.00273e+06	4.43536e+06
His-Thr	2.73	level2			257.125	201.6	POS	1.91517e+07	2.4114e+07	2.13904e+07	7.81819e+06	6.93544e+06	8.96897e+06
3,4-Dihydroxy-3,4,5-trimethyl-4,5,8,10,12,13,13a,13b-octahydro-2H-[1,6]dioxacycloundecino[2,3,4-gh]pyrrolizine-2,6(3H)-dione	2.73	level2			326.16	199.3	POS	8.64546e+06	9.3557e+06	9.74343e+06	1.23182e+06	930483	1.31518e+06
(-)-.alpha.-Kainic acid	2.73	level2			212.093	195.7	NEG	3.2436e+06	3.77264e+06	3.22437e+06	5.22495e+06	3.46183e+06	5.67767e+06
Pro-Thr	2.73	level2			217.119	192.9	POS	7.54344e+07	8.22854e+07	8.01277e+07	2.90546e+08	2.79037e+08	3.11485e+08
Gly-Thr	2.73	level2			175.072	187.2	NEG	1.65427e+07	2.04567e+07	1.87499e+07	2.06327e+07	2.39293e+07	2.37105e+07
His-Val	2.73	level2			253.131	186.1	NEG	2.90972e+07	3.38526e+07	3.1115e+07	1.0724e+07	1.04755e+07	1.29846e+07
Val-Asn	2.73	level2			232.129	183.7	POS	1.98337e+07	2.5588e+07	2.28025e+07	3.62809e+07	3.76727e+07	4.29748e+07
Pro-Ile	2.73	level2			227.14	180.8	NEG	6.75852e+07	1.14865e+08	1.07714e+08	4.30187e+08	8.10775e+08	5.03432e+08
2-(2-Furyl)-4,5-diphenyl-1H-imidazole	2.73	level2			287.118	180.1	POS	1.0353e+07	1.35518e+07	1.28112e+07	0	0	0
Benzenepropanoic acid, 4-[2-(2-methylphenyl)ethynyl]-	2.73	level2			265.123	177.2	POS	2.32598e+07	3.24523e+07	3.07484e+07	6.20552e+06	6.91888e+06	9.04602e+06
Succinic_acid_semialdehyde	2.73	level2			101.024	177.1	NEG	5.75612e+07	6.68484e+07	6.54595e+07	5.78145e+07	7.24513e+07	6.3601e+07
Tyr-Gln	2.73	level2			310.14	174.3	POS	4.04076e+07	5.05211e+07	4.74518e+07	1.73997e+06	2.34024e+06	2.09497e+06
Val-Ser	2.73	level2			203.104	174.2	NEG	3.22041e+08	3.7614e+08	3.45541e+08	1.90477e+08	2.39804e+08	2.17801e+08
2-(2,4-Dimethylphenyl)-4-quinolinecarboxylic acid	2.73	level2			278.118	173.7	POS	8.44385e+06	1.09632e+07	1.01102e+07	869219	674179	742072
Ile-Gln	2.73	level2			260.161	170.6	POS	3.64837e+08	4.68868e+08	4.4254e+08	3.14956e+08	3.42099e+08	4.11128e+08
Tyr-Pro	2.73	level2			277.119	167.2	NEG	6.67831e+07	8.08056e+07	7.3334e+07	5.05384e+08	6.37925e+08	6.25317e+08
Tyr-Thr	2.73	level2			281.114	167.2	NEG	2.46976e+07	2.8516e+07	2.69477e+07	2.70688e+07	3.45634e+07	3.44308e+07
Tyr-Gly	2.73	level2			239.103	166.9	POS	1.38745e+07	1.78235e+07	1.61279e+07	245954	249524	382106
N-Methylvaline	2.73	level2			132.102	161.2	POS	4.42341e+09	4.90858e+09	4.58619e+09	3.30643e+09	4.75354e+09	4.97063e+09
Sarcosine ethyl ester	2.73	level2			118.086	161	POS	2.69845e+09	3.00404e+09	2.86474e+09	2.81864e+09	2.87417e+09	3.10118e+09
Ala-Met	2.73	level2			219.081	159.4	NEG	2.4079e+08	2.70754e+08	2.65256e+08	5.05215e+06	5.92307e+06	5.97976e+06
2-Aminonaphthalene	2.73	level2			144.081	158.1	POS	2.37093e+07	3.02347e+07	2.77081e+07	2.59019e+07	2.69624e+07	3.34712e+07
Cyclo(alanylisoleucyl)	2.73	level2			183.114	145.5	NEG	1.38011e+08	1.52674e+08	1.36338e+08	1.32242e+08	1.51325e+08	1.52679e+08
1-(4-Hydroxyphenyl)-2-methylaminoethanone	2.73	level2			164.071	135.4	NEG	1.87134e+07	1.90816e+07	3.71737e+07	1.81101e+07	1.84393e+07	1.80323e+07
Tyr-Val	2.73	level2			281.15	130.7	POS	1.30464e+08	1.62138e+08	7.6702e+07	6.04684e+07	6.08459e+07	6.94114e+07
1,3,8-Trimethyl-3,9-dihydro-1H-purine-2,6-dione	2.73	level2			195.088	126.8	POS	1.3171e+08	1.72975e+08	1.77535e+08	1.64343e+08	1.5639e+08	1.69314e+08
Ile-Gly-Ile	2.73	level2			300.193	125.7	NEG	8.47522e+07	9.79449e+07	9.44105e+07	5.99044e+07	7.29483e+07	7.57588e+07
Tyr-Met	2.73	level2			313.122	122.7	POS	2.54068e+07	3.04328e+07	3.13858e+07	312391	297226	62050.9
(S)-5-Methylhydantoin	2.73	level2			113.036	121.5	NEG	1.22937e+07	1.46516e+07	1.39353e+07	1.22311e+07	1.27665e+07	1.26645e+07
.beta.-Ala-Phe	2.73	level2			237.123	120.2	POS	6.78027e+07	8.28387e+07	8.13032e+07	598174	880261	0
8-Methylcaffeine	2.73	level2			209.103	110.4	POS	3.40449e+09	4.1269e+09	3.89396e+09	2.9353e+09	3.18119e+09	3.53933e+09
Phe-His	2.73	level2			301.13	108.1	NEG	2.43619e+07	2.48036e+07	2.4255e+07	3.57671e+07	5.3053e+07	3.38826e+07
2-(4-Morpholinyl)ethyl 4-hydroxybenzoate	2.73	level2			250.108	108	NEG	2.23569e+07	2.6157e+07	2.41235e+07	2.1492e+07	2.18766e+07	2.43116e+07
Trp-Met	2.73	level2			336.138	106.2	POS	2.58357e+07	3.19667e+07	2.94072e+07	2.08512e+06	1.39895e+06	2.64646e+06
Met-Met	2.73	level2			281.099	105.3	POS	3.78806e+07	4.5475e+07	4.19976e+07	1.09662e+06	534015	582500
Murrayazolinol	2.73	level2			348.195	105.1	POS	1.89244e+07	2.2998e+07	2.19033e+07	7.32339e+06	7.60169e+06	9.73649e+06
5-Methyl-2-oxo-1,3-oxazolidine-4-carboxylic acid	2.73	level2			144.03	102.6	NEG	5.8932e+07	6.62858e+07	6.40043e+07	5.48312e+07	6.16052e+07	6.14293e+07
4-Chloro-1H-benzotriazol-1-ol	2.73	level2			167.997	98.5	NEG	9.08115e+06	9.9376e+06	9.58354e+06	8.1608e+06	8.94161e+06	9.37464e+06
1,1-Dioxo-1,2-thiazolidine-3-carboxylic acid	2.73	level2			164.002	96	NEG	1.30671e+07	1.6125e+07	1.42629e+07	1.15353e+07	1.0749e+07	1.26584e+07
N-(4-Hydroxy-3-methylphenyl)acetamide	2.73	level2			166.087	87.1	POS	1.43291e+07	1.66302e+07	1.62841e+07	1.39071e+07	1.16823e+07	1.73095e+07
2,4(1H,3H)-Quinazolinedithione	2.73	level2			192.99	84.2	NEG	6.88098e+06	7.93157e+06	6.87473e+06	4.40437e+06	4.57924e+06	5.09282e+06
4-Aminosalicylic acid	2.73	level2			152.035	75.7	NEG	8.63038e+06	1.09319e+07	1.0042e+07	668749	729232	658704
1,1-Dimethyl-4-phenylpiperazin-1-ium cation	2.73	level2			191.155	70.3	POS	2.83504e+07	4.3759e+07	3.28001e+07	2.42424e+07	3.07143e+07	4.32532e+07
Maleic hydrazide	2.73	level2			113.035	69.3	POS	4.77799e+07	5.50445e+07	4.72976e+07	0	1.26992e+06	0
4-Chloro-5,6,7,8-tetrahydroquinazolin-2-amine	2.73	level2			184.064	64	POS	2.57197e+08	2.90315e+08	2.73387e+08	2.56216e+08	2.64935e+08	3.1029e+08
(3S,4R)-3-Benzyl-1-methyl-4-piperidinylamine	2.73	level2			205.17	63.2	POS	1.74792e+07	2.38723e+07	2.05997e+07	1.76216e+07	1.98113e+07	2.38885e+07
2,4,6-Tris(4-morpholinylmethyl)phenol	2.73	level2			390.24	63	NEG	2.32682e+07	2.71971e+07	3.3803e+07	3.03775e+06	6.02976e+06	3.11657e+06
2-Methyl-4-pyrimidinamine	2.73	level2			110.071	62	POS	3.64144e+06	1.95119e+06	3.63251e+06	5.11167e+06	6.97495e+06	1.45986e+06
Janex 1	2.73	level2			298.119	59.4	POS	9.98156e+06	1.26828e+07	1.18314e+07	1.05127e+07	1.10544e+07	1.10527e+07
Cimifugin	2.73	level2			307.118	55.9	POS	8.04251e+06	4.88414e+06	6.62668e+06	8.96044e+06	8.22596e+06	8.99326e+06
4-[(3,5-Dimethyl-1H-pyrazole-4-)sulfonyl]morpholine	2.73	level2			244.076	45.2	NEG	1.61174e+08	1.83949e+08	1.72696e+08	1.5134e+08	1.19722e+08	1.78051e+08
Barbital	2.73	level2			183.078	44.2	NEG	5.22184e+07	5.94811e+07	5.54504e+07	4.73446e+07	4.23204e+07	5.43425e+07
5-Nitro-2-propoxyaniline	2.73	level2			197.092	42.7	POS	1.63317e+07	1.65067e+07	1.67068e+07	1.532e+07	1.4945e+07	1.90931e+07
4-(1H-Imidazol-4-yl)pyridine	2.73	level2			146.071	39.9	POS	2.60712e+07	3.16238e+07	2.8644e+07	2.29764e+07	2.55231e+07	2.95729e+07
1-Pentanone, 1-(3,4-dihydroxyphenyl)-2-(1-pyrrolidinyl)-	2.73	level2			262.144	37.6	NEG	1.63059e+07	2.12292e+07	1.9263e+07	1.85523e+07	1.90445e+07	2.25122e+07
4-Methylpiperidine-2-carboxylic acid	2.73	level2			142.087	37.5	NEG	2.84593e+07	3.89847e+07	3.36083e+07	4.40142e+07	3.53819e+07	4.2508e+07
5-(2-Furyl)-4H-1,2,4-triazol-3-amine	2.73	level2			151.062	37.3	POS	8.02853e+06	8.92762e+06	8.67795e+06	6.86095e+06	7.04283e+06	7.94841e+06
4-Deoxypyridoxine	2.73	level2			154.087	36.8	POS	3.2068e+07	2.97331e+07	2.76482e+07	2.55025e+07	2.76599e+07	3.14305e+07
4-tert-Butyl-N-(6-imidazol-1-ylimidazo[1,2-a]pyridin-2-yl)benzamide	2.73	level2			360.182	34.1	POS	6.24734e+06	7.40664e+06	7.13883e+06	8.50537e+06	9.48405e+06	9.97673e+06
(2S)-2-Amino-2-indan-2-ylacetic acid	2.73	level2			190.087	31.2	NEG	2.67097e+07	3.84274e+07	2.87617e+07	3.13402e+07	3.43734e+07	4.62902e+07
5-Aminooxindole	2.73	level2			149.071	29.5	POS	2.54275e+07	2.89095e+07	2.64016e+07	2.73986e+07	2.97772e+07	3.39551e+07
Isonicotinamide	2.73	level2			123.055	27.5	POS	4.71892e+08	4.94399e+08	4.19303e+08	4.00636e+08	4.11688e+08	4.40567e+08
3-(3-Chlorophenyl)-2,4-imidazolidinedione	2.73	level2			209.012	24.6	NEG	3.16329e+08	4.11541e+08	3.75989e+08	2.97102e+08	3.06471e+08	3.73637e+08
3-hydroxy-C4-homoserine lactone	2.73	level2			186.077	23.9	NEG	2.62906e+07	3.31468e+07	3.20686e+07	2.6092e+07	3.28073e+07	3.31533e+07
3',4'-Dihydro-2'H-spiro[imidazolidine-4,1'-naphthalene]-2,5-dione	2.73	level2			215.083	23.8	NEG	3.81631e+06	4.4934e+06	4.28625e+06	3.12545e+06	2.40524e+06	4.01981e+06
Laccarin	2.73	level2			195.113	23.1	POS	9.07974e+06	1.04697e+07	9.50236e+06	8.94717e+06	2.00561e+07	1.04197e+07
Norphenylephrine	2.73	level2			154.087	18.6	POS	4.68962e+06	5.68792e+06	4.98034e+06	4.59954e+06	4.99862e+06	5.16773e+06
Trifluoroacetic acid	2.73	level2			112.986	15.3	NEG	2.95379e+06	4.25217e+06	3.60688e+06	3.26061e+06	3.05262e+06	2.98796e+06
3-Nitro-5,6-diphenylpyrazin-2-ol	2.73	level2			292.073	12.7	NEG	9.94111e+06	1.25935e+07	1.19795e+07	8.5023e+06	9.93468e+06	1.01175e+07
Lauric diethanolamide	2.73	level2			288.253	310.2	POS	1.0132e+08	1.10085e+08	1.05546e+08	6.27924e+07	6.46034e+07	1.03259e+08
Marimastat	2.73	level2			332.218	128.8	POS	4.65028e+08	5.71516e+08	5.49873e+08	2.0811e+08	2.27487e+08	2.45153e+08
Cyclo(his-pro) (TFA)	2.73	level2			233.104	58.1	NEG	2.4313e+09	2.67906e+09	2.57887e+09	2.19206e+09	2.04102e+09	2.39765e+09
2-Methylpropanamine	2.72	level2			74.0964	321.2	POS	1.10177e+09	8.0316e+08	2.75517e+08	2.60429e+08	7.58493e+08	3.47792e+08
1-Butyl-3-methyl-1H-imidazol-3-ium cation	2.72	level2			139.123	320.1	POS	5.53108e+07	4.25323e+07	4.71453e+07	3.84975e+07	3.38439e+07	2.079e+07
2-Imino-4-methylpiperidine	2.72	level2			113.107	316.8	POS	2.53091e+07	7.47717e+07	7.12287e+07	5.63575e+07	1.36187e+07	2.09754e+07
Piperazine	2.72	level2			87.0918	314.6	POS	3.85543e+07	5.32043e+07	6.64521e+07	1.66724e+07	1.37239e+07	2.10142e+07
Arg-Asp	2.72	level2			290.146	258.2	POS	1.17316e+07	1.27584e+07	1.8138e+07	2.94558e+07	3.02995e+07	2.45119e+07
6-(3,4-Dimethoxyphenyl)-1,3,5-triazine-2,4-diamine	2.72	level2			248.114	237.2	POS	1.78396e+07	2.07092e+07	1.87579e+07	1.94937e+07	2.03159e+07	2.12094e+07
2-Thiazolamine, 4-[4-(phenylmethyl)phenyl]-	2.72	level2			267.095	233.9	POS	1.14584e+06	1.83866e+06	1.71515e+06	6.70887e+06	6.4091e+06	7.69799e+06
Ser-Glu	2.72	level2			235.093	232.6	POS	3.44445e+07	3.60264e+07	4.0285e+07	1.93648e+07	2.22692e+07	2.54909e+07
Lys-Met	2.72	level2			276.139	225.7	NEG	5.79818e+06	2.73435e+06	5.21297e+06	2.78843e+06	2.99353e+06	2.98816e+06
N,N-Dimethyl-L-valine	2.72	level2			146.118	222.4	POS	1.18845e+07	1.26703e+07	1.03017e+07	1.51992e+07	1.76219e+07	1.86209e+07
1,4-D-Xylobiose	2.72	level2			281.087	221.8	NEG	665299	2.04012e+06	1.37884e+06	6.71081e+06	5.98483e+06	1.50513e+07
Ile-Lys	2.72	level2			258.182	217.5	NEG	1.44951e+08	1.77218e+08	1.70981e+08	1.65117e+08	4.5586e+07	2.02735e+08
Lincomycin	2.72	level2			405.207	215.1	NEG	2.90391e+07	2.43662e+07	2.27732e+07	2.49134e+07	1.06351e+07	2.62619e+07
Benzamide, 4-(dimethylamino)-N-[6-(hydroxyamino)-6-oxohexyl]-	2.72	level2			292.166	213.3	NEG	3.21713e+07	4.40858e+07	3.96058e+07	1.24722e+07	1.40483e+07	1.5548e+07
5,5-Dimethylimidazolidine-2,4-dione	2.72	level2			129.066	211.4	POS	1.44746e+07	6.86655e+06	1.4399e+07	2.21993e+07	1.16933e+07	2.10881e+07
Pro-Gln	2.72	level2			244.129	210.1	POS	8.35856e+07	4.70775e+07	9.14251e+07	5.44351e+07	4.41666e+07	5.47399e+07
Ile-Asp	2.72	level2			247.129	207.8	POS	9.59161e+07	1.08887e+08	1.0591e+08	1.97269e+08	1.95353e+08	2.17793e+08
N-Cyclohexyl-N-methyl-6-sulfanyl-3-pyridinesulfonamide	2.72	level2			285.073	206.6	NEG	2.67214e+06	3.91889e+06	3.58283e+06	4.02056e+06	4.91151e+06	4.09001e+06
4-(Dimethylamino)phenylalanine	2.72	level2			209.129	203.7	POS	1.17481e+08	1.26865e+08	1.27025e+08	1.47539e+08	1.57752e+08	1.71485e+08
N-Nitroso-N-methyl-3-aminopropionic acid	2.72	level2			131.046	201.5	NEG	1.20649e+07	1.15333e+07	1.20138e+07	2.09038e+06	0	3.61505e+06
Ser-Met	2.72	level2			235.076	200.3	NEG	1.78343e+07	1.82542e+07	1.81956e+07	4.32277e+06	6.84929e+06	5.60619e+06
Phe-Glu	2.72	level2			293.115	200	NEG	1.97547e+07	2.24857e+07	2.28133e+07	1.48076e+06	3.86979e+06	2.87745e+06
Threoninyl-Serine	2.72	level2			207.098	194.8	POS	2.04164e+07	2.29444e+07	2.50211e+07	6.57709e+06	5.91345e+06	7.69664e+06
Tanshinone I	2.72	level2			277.085	188.1	POS	1.25688e+07	1.35405e+07	1.37602e+07	1.58183e+07	1.15114e+06	1.70518e+07
N,N-Diphenylbenzylamine	2.72	level2			260.143	186.2	POS	1.34845e+07	1.5136e+07	1.4616e+07	1.26337e+07	1.38748e+07	1.44867e+07
His-Leu	2.72	level2			267.147	178.5	NEG	2.41667e+08	2.64073e+08	2.50619e+08	5.96575e+07	7.20798e+07	6.29218e+07
Met-Pro	2.72	level2			247.112	177.9	POS	4.37938e+07	5.24487e+07	5.05927e+07	1.92915e+08	1.72255e+08	2.64936e+08
Gly-Met	2.72	level2			205.065	176.8	NEG	1.41404e+07	1.49387e+07	1.43567e+07	304516	1.35212e+06	318264
Val-Pro	2.72	level2			213.124	174.2	NEG	8.21489e+07	9.21199e+07	8.65845e+07	6.24183e+08	7.16376e+08	6.90073e+08
Stevioside	2.72	level2			805.391	169.5	POS	3.37603e+07	3.67494e+07	3.38855e+07	1.26447e+07	1.44531e+07	1.82431e+07
4'-Methylflavone	2.72	level2			237.091	165	POS	1.85058e+07	2.32931e+07	2.16969e+07	6.93776e+06	7.1413e+06	5.37496e+06
Atropic acid	2.72	level2			147.045	158.5	NEG	7.3552e+07	8.62909e+07	8.1383e+07	8.469e+07	8.96363e+07	9.20917e+07
1H-Indole-4-carboxaldehyde	2.72	level2			146.06	158.1	POS	5.37769e+07	6.7744e+07	6.24264e+07	5.75364e+07	6.14524e+07	7.02774e+07
1,5-Naphthalenediamine	2.72	level2			159.092	158.1	POS	4.55067e+07	5.37797e+07	5.141e+07	4.44478e+07	4.6415e+07	5.6187e+07
Phe-Gly-Gly	2.72	level2			280.129	157.8	POS	3.29626e+07	4.16956e+07	3.84802e+07	2.43624e+06	1.56672e+06	1.23856e+06
Val-Gly-Val	2.72	level2			274.176	154.8	POS	1.52809e+07	1.84631e+07	1.77595e+07	8.51469e+06	6.94013e+06	1.99348e+07
(2S,4S)-Monatin	2.72	level2			293.113	151.1	POS	1.3015e+07	1.53111e+07	1.29627e+07	1.30519e+07	1.39398e+07	1.55914e+07
Ala-Tyr	2.72	level2			251.104	151.1	NEG	6.71485e+07	8.26616e+07	1.09185e+08	6.95941e+06	6.70603e+06	9.49896e+06
Imazapyr	2.72	level2			262.119	148.4	POS	5.41751e+06	7.78043e+06	5.94258e+06	6.40538e+06	6.58664e+06	7.99998e+06
Phe-Ser	2.72	level2			253.119	146.4	POS	6.71542e+07	8.15654e+07	7.64427e+07	4.90859e+06	4.97013e+06	6.16375e+06
Imazamox	2.72	level2			304.131	139.1	NEG	1.44991e+07	1.80783e+07	4.93715e+06	5.8586e+06	7.51714e+06	8.44771e+06
Phe-Gly	2.72	level2			223.108	137.5	POS	6.53691e+07	7.72461e+07	7.19924e+07	1.77856e+06	2.47226e+06	2.66055e+06
Acetophenone	2.72	level2			121.065	137.3	POS	1.09145e+07	1.28386e+07	1.18521e+07	1.44322e+07	1.53112e+07	1.60791e+07
LIMONIN	2.72	level2			471.202	134.4	POS	7.81774e+06	8.52527e+06	9.07206e+06	848503	1.28946e+06	1.50215e+06
.alpha.-Hydroxyisobutyric acid	2.72	level2			103.04	131.9	NEG	1.38966e+07	1.75439e+07	1.56127e+07	1.41017e+07	1.76824e+07	1.6632e+07
Ethyl 3-aminobenzoate	2.72	level2			166.087	130	POS	5.67976e+07	3.73213e+07	2.09424e+07	2.4893e+07	1.32071e+07	1.80975e+07
2-(Hydroxymethyl)-6-methylpyridin-3-ol	2.72	level2			138.056	115.2	NEG	931367	1.05858e+06	1.5058e+06	5.41835e+06	6.04402e+06	6.22742e+06
2,8-Diazaspiro[5.5]undecane-1,7-dione	2.72	level2			183.113	112.7	POS	1.35923e+07	1.61902e+07	1.59065e+07	9.28849e+06	1.05738e+07	1.14955e+07
Swainsonine	2.72	level2			172.098	112.1	NEG	1.06543e+08	1.29771e+08	1.20879e+08	1.2535e+08	1.39636e+08	1.44161e+08
Ile-Val	2.72	level2			231.17	110.4	POS	8.62456e+09	1.02605e+10	9.62642e+09	1.01319e+10	1.07632e+10	1.19332e+10
7-Methoxy-1,2,3,4-tetrahydroacridin-9-amine	2.72	level2			229.134	107.4	POS	8.83258e+06	1.08824e+07	1.11021e+07	8.28499e+06	5.72045e+06	6.10908e+06
Pterine	2.72	level2			162.042	103.2	NEG	1.84316e+07	2.14342e+07	1.93414e+07	1.71166e+07	1.7831e+07	1.93375e+07
2-(4-Amino-1-piperidinyl)cyclohexanol	2.72	level2			199.181	98.6	POS	1.57602e+07	1.98361e+07	1.72758e+07	2.08821e+07	2.26638e+07	2.6239e+07
dihydrocapsaicin	2.72	level2			330.203	92.3	POS	7.96522e+07	7.38827e+07	7.93336e+07	7.54478e+07	7.2861e+07	7.78269e+07
4-(N-Methylacetamido)benzoic acid	2.72	level2			194.082	87.5	POS	8.396e+06	4.58505e+06	5.55942e+06	6.23792e+06	5.65111e+06	5.0322e+06
1-{[4-(Dimethylamino)benzyl]amino}-2-propanol	2.72	level2			209.165	81.2	POS	611231	4.95203e+06	3.38525e+06	2.50314e+06	4.33852e+06	7.5023e+06
8-OH-dG	2.72	level2			284.099	78.5	POS	3.73835e+07	4.24885e+07	3.70281e+07	1.20137e+07	1.77115e+07	1.2758e+07
Benzidine	2.72	level2			185.108	76.9	POS	995327	1.65082e+07	8.41983e+06	4.76856e+06	8.89967e+06	1.85822e+07
Cyclo(glycylprolyl)	2.72	level2			155.082	71.2	POS	2.8784e+07	3.30697e+07	3.06456e+07	2.20906e+07	2.25761e+07	2.47955e+07
Huperzine B	2.72	level2			257.165	69.8	POS	7.04265e+06	1.10273e+07	8.59779e+06	7.19385e+06	7.88609e+06	1.061e+07
5-(3-Chlorophenyl)-4-ethyl-4H-1,2,4-triazol-3-yl hydrosulfide	2.72	level2			238.022	69.8	NEG	2.81867e+07	3.66247e+07	3.17808e+07	1.95175e+07	2.61883e+07	1.93533e+07
Chloroxuron	2.72	level2			291.089	66.4	POS	5.13612e+06	7.04372e+06	6.60003e+06	1.62701e+07	1.69948e+07	2.09136e+07
5-(4-Methyl-1-piperazinyl)-2-nitroaniline	2.72	level2			237.135	64.4	POS	4.31086e+08	5.38298e+08	4.93735e+08	3.72734e+08	4.04049e+08	4.62512e+08
Acridine Orange	2.72	level2			266.166	64	POS	6.61834e+06	9.31321e+06	8.28844e+06	6.65096e+06	7.15872e+06	9.01234e+06
NITRO-L-TYROSINE	2.72	level2			227.067	58.7	POS	5.94606e+06	5.50365e+06	4.91515e+06	7.39721e+07	8.09504e+07	8.06302e+07
2-(Methylamino)benzoic acid	2.72	level2			152.071	57.1	POS	7.69293e+06	9.17842e+06	9.44752e+06	1.31398e+07	1.32582e+07	1.35258e+07
N6-(1-Iminoethyl)-L-lysine	2.72	level2			186.125	56.7	NEG	1.66428e+06	1.42329e+06	1.38859e+06	1.26919e+07	1.15539e+07	1.43618e+07
4-(4,5-Dihydro-1H-imidazol-2-yl)phenylamine	2.72	level2			162.103	52.4	POS	1.5033e+07	1.78117e+07	1.66446e+07	1.40437e+07	1.54509e+07	1.86435e+07
5-Chloro-2-benzimidazolone	2.72	level2			167.002	51	NEG	4.33933e+07	5.75542e+07	5.03281e+07	4.10498e+07	4.24002e+07	5.05637e+07
5-Isopentyl-6-methyl-2-thiouracil	2.72	level2			211.091	50.8	NEG	4.12492e+07	4.50723e+07	4.30168e+07	3.46438e+07	3.30063e+07	3.77932e+07
CROTONIC ACID	2.72	level2			85.0294	44.9	NEG	1.00938e+07	2.71393e+07	2.6153e+07	1.33278e+07	7.69199e+06	1.48865e+07
2H-Benzimidazol-2-one, 1-ethyl-1,3-dihydro-	2.72	level2			163.087	43.9	POS	2.97317e+07	3.26423e+07	3.10654e+07	2.77796e+07	3.12637e+07	3.39827e+07
5-Hydroxydopamine	2.72	level2			168.066	43.1	NEG	2.30711e+07	3.08563e+07	2.87767e+07	4.69516e+07	4.23968e+07	5.57431e+07
N-Methylpropionamide	2.72	level2			88.0758	37.9	POS	6.11604e+07	6.86004e+07	6.59992e+07	5.88954e+07	5.76015e+07	6.75902e+07
3-(1-Methyl-1H-pyrazol-5-yl)propanoic acid	2.72	level2			153.067	37.8	NEG	9.6637e+07	1.06199e+08	1.00822e+08	8.39877e+07	8.26953e+07	9.33598e+07
2,5-Dimethyl-3,4-diphenyl-2,4-cyclopentadien-1-one	2.72	level2			261.127	36.8	POS	8.78747e+07	9.86117e+07	9.11987e+07	7.8465e+07	8.35753e+07	9.2689e+07
8-Cyclopentyl-1,3-dimethylxanthine	2.72	level2			249.135	32.5	POS	5.45505e+06	1.11499e+07	9.6768e+06	4.45607e+06	4.64863e+06	5.20634e+06
3-(3-Hydroxypropyl)-3,5-dihydro-4H-pyrimido[5,4-b]indol-4-one	2.72	level2			242.093	30.9	NEG	6.11761e+07	9.21395e+07	6.283e+07	4.62502e+07	4.62682e+07	5.52231e+07
1,3-Diazaspiro[4.6]undecane-2,4-dione	2.72	level2			183.113	29.5	POS	2.87742e+07	3.31306e+07	2.97012e+07	2.38878e+07	2.51784e+07	3.00561e+07
1(6H)-Pyridazinebutanoic acid, 6-imino-3-(4-methoxyphenyl)-	2.72	level2			288.134	29.5	POS	1.42964e+07	1.70562e+07	1.49318e+07	8.14819e+06	9.24798e+06	1.2858e+07
Cyclo(prolyltyrosyl)	2.72	level2			259.108	26.4	NEG	4.2429e+09	4.79287e+09	4.71313e+09	2.79933e+09	2.37216e+09	4.5633e+09
7-Hydroxychromanone	2.72	level2			163.04	25.6	NEG	4.63921e+07	6.03962e+07	5.36551e+07	6.47517e+07	6.48114e+07	8.51191e+07
Amobarbital	2.72	level2			225.125	25.2	NEG	3.96323e+07	4.54915e+07	4.44151e+07	3.58795e+07	2.51792e+07	4.75805e+07
4-Phenyl-2,4-dihydro-3H-1,2,4-triazol-3-one	2.72	level2			162.066	23.6	POS	1.87482e+07	2.188e+07	1.97434e+07	1.70656e+07	1.78453e+07	2.08361e+07
Arecoline	2.72	level2			156.102	23.5	POS	4.54225e+06	7.45691e+06	6.83545e+06	3.09868e+06	5.50921e+06	4.66226e+06
(1R,5S)-8-Methyl-8-azabicyclo[3.2.1]octan-3-amine	2.72	level2			141.139	22.7	POS	4.72676e+06	4.21066e+06	4.16385e+06	4.20279e+06	2.00489e+06	3.81082e+06
2-Ethylpyrazine	2.72	level2			109.076	22.2	POS	1.54733e+07	6.18426e+06	5.62993e+06	8.52654e+06	7.46032e+06	7.69286e+06
Harmane	2.72	level2			183.092	19	POS	1.37423e+08	1.50035e+08	1.40578e+08	1.17727e+08	1.35569e+08	1.42665e+08
Quinolin-7-ol	2.72	level2			144.045	17.8	NEG	3.99177e+07	4.1674e+07	3.83822e+07	3.72562e+07	2.39775e+07	4.47648e+07
Laurocapram	2.72	level2			282.279	16.3	POS	1.66392e+07	7.37209e+06	3.74272e+07	0	12540.3	5.68988e+06
Pondaplin	2.72	level2			231.102	14.4	POS	433570	542739	526553	426352	493767	503400
2-Amino-4-(3-hydroxyphenyl)-7-nitro-4H-chromene-3-carbonitrile	2.72	level2			308.068	13.9	NEG	4.44607e+06	5.26612e+06	5.33889e+06	4.2694e+06	5.04722e+06	5.26806e+06
Laurylsulfuric acid	2.72	level2			265.147	13.5	NEG	3.31413e+07	3.00689e+07	3.16773e+07	1.51647e+07	1.99983e+07	1.87371e+07
Dinoseb	2.72	level2			239.067	12.3	NEG	1.23443e+07	1.16067e+07	2.12104e+07	1.18418e+07	1.42913e+07	1.81461e+07
Glycyl-L-tyrosine	2.72	level2			237.088	182.1	NEG	1.78467e+07	2.46443e+07	2.17687e+07	3.30283e+06	3.70779e+06	3.90219e+06
Irinotecan	2.71	level2			587.285	277.9	POS	1.14181e+06	884471	960808	2.01714e+06	1.98046e+06	1.69212e+06
Arg-Asn	2.71	level2			287.147	259.7	NEG	1.57921e+06	1.64635e+06	1.7851e+06	2.93463e+06	3.10725e+06	2.82175e+06
Lys-Glu	2.71	level2			276.156	259	POS	7.45115e+07	9.11385e+07	8.91593e+07	7.71972e+07	8.056e+07	8.32626e+07
Ser-Arg	2.71	level2			262.151	249.7	POS	4.38944e+07	4.99556e+07	5.14236e+07	1.73491e+07	1.89731e+07	1.37231e+07
Thr-Arg	2.71	level2			276.167	244.4	POS	3.96883e+07	4.502e+07	4.60774e+07	7.61271e+07	8.22986e+07	1.1084e+08
Pro-Glu	2.71	level2			245.114	234.6	POS	1.19896e+08	1.35111e+08	1.24416e+08	4.51102e+08	4.67719e+08	5.16522e+08
Lys-Tyr	2.71	level2			310.177	230.6	POS	8.29041e+06	1.20867e+07	1.15438e+07	4.5019e+06	4.97495e+06	5.64027e+06
Benzenesulfonamide, 4-(1,1-dimethylethyl)-N-[4-(1H-imidazol-1-yl)phenyl]-	2.71	level2			354.127	214.2	NEG	953862	1.16018e+06	1.22959e+06	1.30588e+06	1.62555e+06	634700
Val-Glu	2.71	level2			245.114	211.3	NEG	3.39116e+08	4.46531e+08	7.14939e+08	1.07504e+09	5.669e+08	7.41595e+08
sec-Butyltriphenylphosphonium cation	2.71	level2			319.162	209.8	POS	5.35321e+07	5.8341e+07	6.02268e+07	3.42997e+07	3.18693e+07	3.74522e+07
Ser-Pro	2.71	level2			201.088	206.8	NEG	7.11591e+06	8.07224e+06	7.45724e+06	3.46251e+07	3.24136e+07	4.14622e+07
.beta.-Alanylglycine	2.71	level2			145.062	198.7	NEG	9.71994e+07	1.24568e+08	1.14175e+08	4.1638e+06	4.47406e+06	4.26788e+06
4-(3,4-Difluorophenyl)-6,7-dimethyl-3,4-dihydro-2(1H)-quinolinone	2.71	level2			286.105	192.4	NEG	1.86493e+07	2.08319e+07	1.80336e+07	2.66769e+07	2.64368e+07	2.73794e+07
N1,N2-Bis(2-hydroxyethyl)ethanediamide	2.71	level2			177.087	191.9	POS	2.70906e+07	5.66748e+07	3.20439e+07	2.42705e+07	2.34479e+07	2.66589e+07
Isoquinoline, 5-[[(2S)-hexahydro-2-methyl-1H-1,4-diazepin-1-yl]sulfonyl]-4-methyl-	2.71	level2			318.129	190.3	NEG	1.38488e+06	1.61647e+06	1.61378e+06	1.52665e+06	1.59454e+06	1.28573e+06
Thr-Thr	2.71	level2			219.098	186.8	NEG	5.28671e+07	6.38152e+07	5.913e+07	1.54865e+08	1.55678e+08	1.68392e+08
Met-Gln	2.71	level2			276.102	176	NEG	1.30118e+07	1.60708e+07	1.38205e+07	3.58554e+06	4.1092e+06	3.05998e+06
Ile-Asn	2.71	level2			246.145	174.4	POS	2.87858e+08	3.42977e+08	3.20268e+08	1.96686e+08	2.11619e+08	2.40973e+08
4-Pyridinylacetic acid	2.71	level2			138.055	170.3	POS	3.16467e+07	3.61377e+07	3.374e+07	3.44902e+07	3.562e+07	4.15992e+07
Pro-Leu	2.71	level2			227.139	163.1	NEG	4.47138e+08	7.64401e+08	7.34666e+08	1.6286e+09	3.27515e+09	1.84052e+09
2-Pentanone, 5-[3-(4-hydroxybenzoyl)-1H-indol-1-yl]-	2.71	level2			320.129	161.8	NEG	2.84489e+07	2.86277e+07	3.00876e+07	2.64387e+06	3.14388e+06	4.08409e+06
Ser-Ile	2.71	level2			217.119	160.9	NEG	2.38659e+09	2.75089e+09	2.66307e+09	2.41233e+09	2.32669e+09	2.92273e+09
4,5-DIDEMETHYLSIMMONDSIN	2.71	level2			344.135	158.1	NEG	3.11058e+07	3.72957e+07	3.60859e+07	3.72983e+07	3.85523e+07	4.21536e+07
Ile-Gly	2.71	level2			189.124	155.9	POS	4.5508e+08	4.90776e+08	4.98003e+08	5.16641e+08	5.43763e+08	5.96231e+08
2-Isopropyl-6-methoxypyrazine	2.71	level2			153.103	150.6	POS	1.70989e+07	2.23841e+07	2.10146e+07	1.3597e+07	1.96085e+07	2.09975e+07
Etofylline	2.71	level2			225.099	146	POS	2.0854e+08	2.45279e+08	2.28588e+08	1.81386e+08	1.89204e+08	2.11537e+08
6,7-Dihydro-2-methyl-5H-cyclopenta[b]pyrazine	2.71	level2			135.092	141.8	POS	1.56536e+07	1.95191e+07	1.7609e+07	1.40894e+07	1.53864e+07	1.82152e+07
Methanone, [1-(5-fluoropentyl)-2-hydroxy-1H-indol-3-yl]-1-naphthalenyl-	2.71	level2			374.157	141.1	NEG	2.13865e+06	2.46209e+06	2.48895e+06	1.03637e+07	1.14772e+07	1.35636e+07
4-(Dimethylamino)pyridine	2.71	level2			123.092	140.5	POS	4.97261e+07	5.97314e+07	5.42358e+07	5.50891e+07	4.52539e+07	6.4869e+07
Isoleucylvaline	2.71	level2			231.17	137.8	POS	1.71844e+08	3.86134e+08	7.02182e+06	2.2214e+08	7.6434e+06	2.20751e+08
Trp-Arg	2.71	level2			359.183	134.9	NEG	1.73205e+06	2.57902e+06	2.06953e+06	2.48816e+07	3.27853e+07	4.15759e+07
3-[5-(2-Methylpropyl)-3,6-dioxopiperazin-2-yl]propanoic acid	2.71	level2			243.134	128.8	POS	6.73786e+07	8.75702e+07	7.83917e+07	9.16578e+07	1.05024e+08	1.03424e+08
1-(4-Pyridinyl)-4-piperidinamine	2.71	level2			178.134	121.6	POS	8.92749e+07	1.06251e+08	1.01915e+08	8.10952e+07	8.51425e+07	9.23058e+07
Leu-Tyr	2.71	level2			295.166	121.3	POS	5.29331e+08	6.14441e+08	6.1816e+08	3.38458e+08	3.25683e+08	3.46679e+08
Tyr-Trp	2.71	level2			368.161	121.1	POS	1.61868e+07	1.90785e+07	1.9578e+07	1.7181e+06	4.36151e+06	2.02938e+06
1-[(Dimethylamino)carbonyl]-3-piperidinecarboxylic acid	2.71	level2			199.109	103.2	NEG	1.1289e+07	1.32563e+07	1.19511e+07	9.72617e+06	1.09041e+07	1.20076e+07
2-Dimethylamino-6-hydroxypurine	2.71	level2			180.088	101.7	POS	7.06369e+06	9.6373e+06	8.68824e+06	2.33375e+07	2.48797e+07	2.82764e+07
Phe-Met	2.71	level2			295.113	100	NEG	5.11174e+07	5.5654e+07	5.32121e+07	2.93895e+06	2.59046e+06	2.98383e+06
1,6-Anhydro-.beta.-D-glucose	2.71	level2			161.046	97.2	NEG	2.11197e+07	2.62726e+07	2.32809e+07	2.36374e+07	2.63911e+07	2.35613e+07
2-Ethyl-5-methylpyridine	2.71	level2			122.097	91.9	POS	2.08215e+08	1.72959e+08	2.21649e+08	1.92266e+08	1.93899e+08	1.71738e+08
2,4-Diamino-6,7-dimethoxyquinazoline	2.71	level2			221.104	73.6	POS	1.41688e+07	1.54955e+07	1.22384e+07	1.41049e+07	1.4353e+07	1.48742e+07
6-Amino-1-(2-methoxyethyl)-2,4(1H,3H)-pyrimidinedione	2.71	level2			186.088	72	POS	3.93441e+07	4.12378e+07	3.91082e+07	3.18425e+07	3.17882e+07	3.62285e+07
Atipamezole	2.71	level2			213.139	64	POS	2.52097e+07	3.32631e+07	2.90322e+07	2.12571e+07	2.51407e+07	3.11584e+07
4-(2-Aminopropyl)-N,N-dimethylaniline	2.71	level2			179.155	61.1	POS	5.90659e+07	7.79467e+07	6.94454e+07	5.38426e+07	6.18366e+07	7.10799e+07
7-Methylimidazo[1,2-a]pyrimidin-5(1H)-one	2.71	level2			150.066	59.3	POS	1.1344e+07	1.16768e+07	1.1783e+07	1.13586e+07	1.24366e+07	1.30192e+07
(12Z)-9,10,11-Trihydroxyoctadec-12-enoic acid	2.71	level2			329.233	57.8	NEG	1.17805e+07	1.5334e+07	3.43514e+07	4.19292e+07	4.01372e+07	1.77073e+07
5-(2-Hydroxyethyl)-6-methyl-2-phenyl-4(3H)-pyrimidinone	2.71	level2			231.113	45.7	POS	1.19747e+08	1.38168e+08	1.29859e+08	1.10231e+08	1.35853e+08	1.32722e+08
5-Amino-6-methyl-1,3-dihydro-2H-benzimidazol-2-one	2.71	level2			164.082	40	POS	6.04949e+07	7.32873e+07	6.64488e+07	5.21637e+07	5.82709e+07	6.83583e+07
1-Methyl-3-(trifluoromethyl)benzo[c][1,8]naphthyridin-6(5H)-one	2.71	level2			277.059	38.1	NEG	5.36853e+07	6.03112e+07	5.24618e+07	4.57104e+06	0	1.6554e+06
2-(4-Hydroxybenzylidene)-1H-indene-1,3(2H)-dione	2.71	level2			249.055	36.7	NEG	1.31607e+08	1.7501e+08	1.60968e+08	1.24358e+08	1.25368e+08	1.66171e+08
2-(2-Methoxyanilino)nicotinic acid	2.71	level2			245.093	36.1	POS	4.11378e+07	4.48398e+07	4.17983e+07	3.71837e+07	4.54611e+07	4.508e+07
N-(3-Aminopropyl)acetamide	2.71	level2			117.103	35.3	POS	2.01301e+07	2.40569e+07	2.30407e+07	2.8026e+07	3.12969e+07	3.37846e+07
L-Isoleucinamide	2.71	level2			131.118	30.5	POS	4.99877e+07	6.41128e+07	5.92809e+07	2.07622e+08	2.32563e+08	2.67752e+08
2-Amino-1-(4-aminophenyl)-1H-pyrrolo[2,3-b]quinoxaline-3-carbonitrile	2.71	level2			301.119	27.9	POS	4.81304e+07	5.83511e+07	5.1798e+07	4.24028e+07	4.61347e+07	5.36576e+07
2-Methylbenzamide oxime	2.71	level2			151.087	25.7	POS	3.14219e+07	3.85838e+07	3.43959e+07	2.59434e+07	2.83538e+07	3.17487e+07
Phenylglyoxylic acid	2.71	level2			149.024	25.5	NEG	1.11624e+07	1.50732e+07	1.30465e+07	8.32908e+06	8.99257e+06	1.11067e+07
Indole-3-acetonitrile	2.71	level2			157.076	24.8	POS	1.78754e+07	1.66496e+07	1.72776e+07	2.01996e+07	1.72071e+07	1.90091e+07
7-Methyl-3,4-dihydro-2H-pyrido[1,2-a]pyrimidin-3-ol	2.71	level2			165.103	24.8	POS	6.77517e+06	9.37847e+06	7.79054e+06	1.41885e+07	6.26328e+07	6.95128e+07
2-(5-Methyl-2-furyl)-1H-benzimidazole	2.71	level2			199.087	24.7	POS	1.5725e+07	1.8534e+07	1.73058e+07	1.67939e+07	1.9245e+07	2.10326e+07
2-Cyano-L-phenylalanine	2.71	level2			191.082	23.4	POS	1.84069e+07	1.92781e+07	2.08642e+07	2.68129e+07	2.63066e+07	7.63609e+06
(3Z)-3-(1H-Pyrrol-2-ylmethylene)-1,3-dihydro-2H-indol-2-one	2.71	level2			211.087	17	POS	1.68265e+07	2.43434e+07	1.70682e+07	1.33314e+07	1.46709e+07	1.60572e+07
5-(3-Chlorophenyl)-5-methylimidazolidine-2,4-dione	2.71	level2			223.029	15.9	NEG	1.85986e+07	2.19324e+07	1.78588e+07	1.92093e+07	1.00082e+07	1.29338e+07
2,6-Di-tert-butylphenol	2.71	level2			205.159	15.8	NEG	1.62844e+07	1.65721e+07	1.52974e+07	1.27691e+07	1.4329e+07	1.51273e+07
Acetaminophen sulfate	2.71	level2			230.013	13.9	NEG	1.10675e+07	1.30762e+07	1.2623e+07	9.9027e+06	1.15932e+07	1.2007e+07
DL-m-Tyrosine	2.71	level2			164.071	36.4	POS	8.10958e+06	1.04856e+07	9.19432e+06	8.82794e+06	1.04562e+07	9.02609e+06
Isovaleramide	2.71	level2			102.092	31.2	POS	2.07389e+07	2.51526e+07	2.27665e+07	2.41753e+07	2.67307e+07	3.02293e+07
Allose	2.71	level2			161.046	2	NEG	5.65001e+06	4.7404e+06	4.88401e+06	1.20754e+07	5.98533e+06	1.13359e+07
1,2-Diethylhydrazine	2.7	level2			89.1074	302.6	POS	2.35369e+07	1.62705e+07	1.53648e+07	2.43343e+07	2.95478e+07	1.67625e+07
1,2,3,6-Tetrahydropyridine-4-carboxylic acid	2.7	level2			128.071	299.5	POS	6.85129e+07	3.58502e+07	3.59129e+07	4.5045e+07	7.37721e+07	3.88924e+07
1-Pyrrolidinecarboximidamide	2.7	level2			114.103	298.1	POS	1.27778e+07	7.24779e+06	5.88668e+06	2.83679e+07	4.50548e+07	5.64046e+06
Lys-Lys	2.7	level2			273.193	293.7	NEG	613111	1.53555e+06	1.56423e+06	780359	855546	5.60174e+06
Lys-Asn	2.7	level2			261.156	266.9	POS	1.28111e+07	1.34176e+07	1.39492e+07	1.7737e+07	1.88398e+07	1.44157e+07
Aripiprazole	2.7	level2			446.142	259.3	NEG	1.93392e+06	2.30455e+06	2.24711e+06	1.54258e+06	1.79148e+06	2.12076e+06
Glu-Lys	2.7	level2			274.141	258.9	NEG	2.26567e+07	2.73092e+07	2.6329e+07	2.10255e+07	2.29667e+07	2.29836e+07
2-(4-Methylpiperidin-1-yl)-5-(trifluoromethyl)aniline	2.7	level2			259.141	242.2	POS	1.63852e+07	2.12808e+07	1.91063e+07	1.95534e+07	2.17552e+07	2.57604e+07
Aconitine	2.7	level2			646.324	241.7	POS	1.4014e+08	1.64225e+08	1.53926e+08	1.00751e+07	9.88245e+06	1.1523e+07
Lys-Val	2.7	level2			244.166	232.8	NEG	2.97378e+07	3.73356e+07	3.36809e+07	3.03234e+07	3.23951e+07	4.02699e+07
Rosiglitazone	2.7	level2			358.123	232.1	POS	4.23402e+06	5.54218e+06	5.0201e+06	6.38757e+06	6.93271e+06	7.30228e+06
Alloimperatorin	2.7	level2			271.091	226.5	POS	4.44718e+06	5.37098e+06	5.16261e+06	4.55314e+06	5.42702e+06	5.99935e+06
L-Glycine ether ester	2.7	level2			104.071	219.3	POS	1.7138e+08	1.7898e+08	1.46939e+08	2.0264e+08	2.42056e+08	1.98684e+08
1H-Indole-3-carboxamide, 1-(5-fluoropentyl)-N-1-naphthalenyl-	2.7	level2			373.173	213.6	NEG	2.25869e+07	2.20407e+07	2.25528e+07	1.71108e+07	5.48061e+06	1.82415e+07
Arg-Leu	2.7	level2			288.204	210.8	POS	3.17112e+08	3.12563e+08	3.5766e+08	2.56642e+08	2.24466e+08	2.62204e+08
Pro-Ser	2.7	level2			203.103	206.9	POS	3.77822e+07	4.23099e+07	3.9921e+07	1.17756e+08	1.27172e+08	1.37841e+08
Ser-Gln	2.7	level2			234.109	205	POS	3.11574e+07	3.80912e+07	2.81531e+07	6.58232e+06	7.93337e+06	7.9322e+06
2-Ethyl-L-glutamic acid	2.7	level2			174.077	201.9	NEG	7.10756e+06	7.05224e+06	7.5516e+06	8.14402e+06	2.95239e+07	7.3411e+06
Phe-Asp	2.7	level2			279.098	201.4	NEG	1.35644e+07	1.23962e+07	1.40985e+07	2.11516e+06	6.16361e+06	2.47166e+06
Pimonidazole	2.7	level2			255.146	185.7	POS	8.68921e+07	9.90001e+07	9.79047e+07	4.73642e+07	4.64541e+07	5.56961e+07
Bisphenol PH	2.7	level2			379.171	183.7	NEG	5.16329e+07	5.83233e+07	5.2489e+07	5.38589e+07	5.7555e+07	1.0252e+08
N-Methyl-L-prolinamide	2.7	level2			129.103	181.1	POS	8.20319e+06	1.01397e+07	9.15776e+06	1.05512e+07	1.17945e+07	1.33919e+07
3-Hydroxyacetaminophen	2.7	level2			168.066	178.6	POS	2.25503e+06	1.86003e+06	1.93701e+06	1.35246e+07	1.37626e+07	1.70915e+07
Pro-Val	2.7	level2			215.139	171.5	POS	6.54972e+08	7.67939e+08	3.79101e+08	1.95007e+09	2.11267e+09	2.41827e+09
Benzenepropanoic acid, 4-[[(3-phenoxyphenyl)methyl]amino]-	2.7	level2			346.144	162.5	NEG	2.23048e+07	2.36272e+07	2.2761e+07	8.12863e+07	9.22587e+07	8.51673e+07
7H-[1,2,4]Triazolo[4,3-b][1,2,4]triazole-3,7-diamine	2.7	level2			140.068	161.5	POS	3.78447e+07	3.22472e+07	3.29155e+07	3.96007e+07	4.04652e+07	3.0279e+07
Trp-Ala	2.7	level2			274.12	151.9	NEG	7.18083e+06	9.48848e+06	8.92362e+06	1.1835e+06	1.50076e+06	1.59261e+06
PyroGlu-Val	2.7	level2			227.103	145.5	NEG	1.49558e+09	1.66263e+09	1.50766e+09	1.45321e+09	1.67318e+09	1.62849e+09
Phe-Thr	2.7	level2			267.135	130.9	POS	7.74181e+07	9.73909e+07	1.57004e+08	2.374e+07	2.36139e+07	2.57832e+07
2,5-Dimethyl-3-(1-propenyl)pyrazine	2.7	level2			149.108	130.8	POS	2.81266e+07	2.90767e+07	2.62272e+07	2.24753e+07	2.40779e+07	2.66803e+07
Retreversine	2.7	level2			392.219	121.2	NEG	2.08412e+07	2.00063e+07	2.34984e+07	1.61667e+06	2.40369e+06	1.45901e+06
Allopurinol riboside	2.7	level2			269.089	120.6	POS	7.15793e+07	8.27974e+07	9.05441e+07	8.64793e+07	8.46109e+07	8.99663e+07
4'-(Cyclopropylmethyl)-N2-4-pyridinyl[4,5'-bipyrimidine]-2,2'-diamine	2.7	level2			320.161	115.1	POS	762826	1.41867e+06	1.54683e+06	163570	259601	485442
Leu-Trp	2.7	level2			316.167	113.3	NEG	8.73947e+07	1.04374e+08	9.98759e+07	1.31226e+08	1.27584e+08	1.45163e+08
1,3-Dimethyl-8-(1-piperidinyl)-3,7-dihydro-1H-purine-2,6-dione	2.7	level2			262.131	110.8	NEG	5.19706e+07	6.31812e+07	5.73453e+07	4.25971e+07	4.63549e+07	4.99008e+07
2-(4-Amino-1-piperidinyl)cyclopentanol	2.7	level2			185.165	110.1	POS	2.9696e+07	3.92407e+07	3.21268e+07	3.65369e+07	4.10912e+07	4.23285e+07
3-(Dimethylamino)-4-methylbenzene-1-sulfonamide	2.7	level2			215.085	104.7	POS	6.60148e+06	9.19479e+06	8.62487e+06	7.47807e+06	8.39933e+06	8.43288e+06
2-Amino-3,8-dimethylimidazo-[4,5-f]quinoxaline (MeIQx)	2.7	level2			214.108	100.9	POS	1.2149e+07	1.68807e+07	1.39504e+07	1.28251e+07	1.45258e+07	1.51176e+07
2-[(E)-2-(4-Hydroxyphenyl)ethenyl]quinolin-8-ol	2.7	level2			262.087	100.9	NEG	6.51944e+06	7.68298e+06	7.50968e+06	6.58129e+06	6.54799e+06	7.47592e+06
6-Hydrazino-3-pyridazinecarboxamide	2.7	level2			154.073	83.3	POS	4.66023e+07	5.47175e+07	4.96096e+07	5.35078e+07	5.39577e+07	5.86529e+07
1-Allyl-6-hydroxy-2,4(1H,3H)-pyrimidinedione	2.7	level2			169.061	72.3	POS	1.8297e+07	1.86424e+07	1.8167e+07	1.53032e+07	1.513e+07	1.63458e+07
4-tert-Butyl-1,2-diaminobenzene	2.7	level2			165.139	67.2	POS	5.79188e+07	8.79959e+07	7.20238e+07	4.66318e+07	6.00546e+07	7.86164e+07
Methyl 3-methyl-4-nitro-1H-pyrazol-5-yl ether	2.7	level2			156.041	58.5	NEG	9.12476e+06	1.04213e+07	9.43741e+06	7.63773e+06	6.76701e+06	8.90397e+06
L-Erythrulose	2.7	level2			119.035	33.9	NEG	1.57783e+07	1.64022e+07	1.59112e+07	9.49409e+06	7.82464e+06	1.07247e+07
2-[(1-Methyl-1H-pyrazolo[3,4-d]pyrimidin-4-yl)amino]ethanol	2.7	level2			194.104	33.6	POS	7.4144e+06	9.17301e+06	7.78061e+06	7.17697e+06	8.31354e+06	8.81567e+06
6-Benzylaminouracil	2.7	level2			218.093	27	POS	3.99324e+07	3.81094e+07	5.08945e+07	3.38948e+07	3.85307e+07	4.07698e+07
Gabapentin	2.69	level2			172.134	308.1	POS	2.59148e+06	3.74152e+06	2.15947e+06	2.99283e+06	4.48836e+06	1.26337e+06
Alfuzosin	2.69	level2			390.212	270.8	POS	5.03111e+06	3.64896e+06	2.84241e+06	1.42936e+06	1.45282e+06	1.85267e+06
His-Lys	2.69	level2			284.172	265.6	POS	2.29256e+07	2.50263e+07	2.59774e+07	970712	1.08159e+06	1.99383e+06
Arg-Pro-Pro	2.69	level2			369.225	263.9	POS	2.55151e+06	1.26375e+06	1.37795e+06	2.30218e+07	2.46609e+07	2.43169e+07
4-Heptenoic acid, 7-[(1R,2R,5S)-5-([1,1'-biphenyl]-4-ylmethoxy)-2-(4-morpholinyl)-3-oxocyclopentyl]-, (4Z)-rel-	2.69	level2			478.26	262.5	POS	41242.5	134958	48128.6	331256	355101	616659
Ser-Lys	2.69	level2			234.145	261.8	POS	1.72681e+07	2.08378e+07	2.03594e+07	1.8565e+07	2.67845e+07	2.28174e+07
Thr-Ser-Lys	2.69	level2			335.193	253.8	POS	1.04907e+07	1.33636e+07	1.32138e+07	1.19635e+07	1.359e+07	1.48017e+07
Gly-Pro-Arg	2.69	level2			329.194	249	POS	2.59935e+06	1.64912e+06	1.70757e+06	2.90964e+08	1.00539e+08	1.04304e+08
4-(3-Hydroxyisoxazol-5-yl)piperidine	2.69	level2			169.098	245.4	POS	1.06293e+07	1.25838e+07	1.20659e+07	1.15325e+07	1.19904e+07	1.30354e+07
Ser-Asp	2.69	level2			221.077	243.4	POS	3.46519e+06	4.45246e+06	4.26189e+06	4.44774e+06	5.32355e+06	6.61059e+06
Lys-Ile	2.69	level2			260.197	221.3	POS	4.59638e+08	2.96253e+08	2.69331e+08	3.41432e+08	3.8394e+08	3.85525e+08
Met-Arg	2.69	level2			306.16	204.9	POS	1.42207e+07	1.67242e+07	1.59371e+07	227635	177086	419615
Benz[a]anthracene-1,7,12(2H)-trione, 3,4-dihydro-8-hydroxy-3-methyl-, (3S)-	2.69	level2			305.081	198.8	NEG	6.48258e+06	4.88803e+06	6.48389e+06	1.49753e+06	397520	1.47409e+06
1H-Imidazo[4,5-c]quinoline-1-ethanol, 4-amino-2-(ethoxymethyl)-.alpha.,.alpha.-dimethyl-	2.69	level2			315.183	194.4	POS	5.35039e+06	6.56442e+06	5.86168e+06	4.36385e+06	4.85664e+06	5.99411e+06
2-[(4-Methylphenyl)amino]naphthoquinone	2.69	level2			262.087	179.6	NEG	1.47824e+07	2.31135e+07	1.9989e+07	988089	1.29193e+06	2.61874e+06
Pro-Tyr	2.69	level2			279.134	166.3	POS	1.47757e+08	1.85901e+08	1.81038e+08	6.8467e+08	6.83689e+08	8.52287e+08
2-Amino-4-methylpentanoic acid ethylamide	2.69	level2			157.135	158.4	NEG	1.72043e+07	1.99352e+07	1.9771e+07	4.40243e+06	3.71341e+06	5.62796e+06
Imazamethabenz-methyl	2.69	level2			289.156	158.2	POS	2.74655e+07	3.0403e+07	2.90743e+07	2.48291e+07	2.61612e+07	2.86755e+07
Trp-Pro	2.69	level2			300.135	155.2	NEG	6.02297e+06	7.30924e+06	6.94734e+06	8.32816e+06	8.60697e+06	9.77346e+06
Ser-Trp	2.69	level2			292.13	151.8	POS	1.26598e+07	1.5523e+07	1.74199e+07	1.06596e+06	888927	1.2367e+06
Leu-Gly-Leu	2.69	level2			300.193	144.2	NEG	1.37441e+08	1.77368e+08	1.62771e+08	6.26581e+07	6.5493e+07	7.22389e+07
PyroGlu-Trp	2.69	level2			314.115	137	NEG	9.44989e+07	1.20238e+08	1.09729e+08	1.00247e+08	1.16699e+08	1.20411e+08
Trp-Thr	2.69	level2			306.146	131.8	POS	8.87245e+06	1.15573e+07	1.0927e+07	1.26544e+07	1.26865e+07	1.40718e+07
Flubendazole	2.69	level2			314.092	128.3	POS	8.27816e+06	1.05384e+07	1.08368e+07	7.60565e+06	6.89026e+06	7.61566e+06
AFMK	2.69	level2			263.104	123.2	NEG	1.13636e+07	1.29686e+07	1.27584e+07	1.04521e+07	1.04664e+07	1.24577e+07
Eglumegad	2.69	level2			184.062	117.8	NEG	1.53628e+06	1.01972e+06	1.13341e+06	1.13084e+06	1.36702e+06	1.79513e+06
Capsaicin	2.69	level2			328.187	88.8	POS	6.19781e+06	4.41364e+06	4.30414e+06	6.54952e+06	6.09998e+06	7.2694e+06
1-(Methylamino)-3-[4-(trifluoromethyl)phenoxy]-2-propanol	2.69	level2			250.105	76.5	POS	1.51502e+08	1.89505e+08	1.78534e+08	2.63077e+08	2.62164e+08	3.21877e+08
N-(3-Methylbutanoyl)valine	2.69	level2			200.129	59.1	NEG	7.22675e+07	5.06499e+07	5.82127e+07	7.51842e+07	3.93317e+07	5.65505e+07
1H-Pyrazolo[3,4-d]pyrimidine-3,4-diamine, N3-(4-fluorophenyl)-	2.69	level2			243.081	51.3	NEG	2.87404e+07	3.15764e+07	3.03366e+07	2.26002e+07	1.94875e+07	2.44774e+07
N-Benzoyl-DL-leucine	2.69	level2			234.113	46.2	NEG	2.76899e+07	3.76378e+07	3.2384e+07	3.36023e+07	8.01926e+07	3.47187e+07
2-Amino-6-ethyl-4(3H)-pyrimidinone	2.69	level2			140.082	43.8	POS	3.68096e+07	4.5209e+07	6.56169e+07	4.29094e+07	6.16949e+07	5.2014e+07
7-Hydroxy-5-methylflavone	2.69	level2			251.071	35.7	NEG	1.31021e+07	1.84889e+07	1.65935e+07	1.33935e+07	1.20997e+07	1.83277e+07
rac-trans-4-Cotininecarboxylic acid methyl ester	2.69	level2			235.108	31.6	POS	6.25775e+06	7.20064e+06	6.14879e+06	5.351e+06	5.94426e+06	7.07136e+06
(4-Aminophenyl)-N-methylmethanesulfonamide	2.69	level2			201.07	30.6	POS	5.23533e+07	5.60602e+07	5.36093e+07	4.2686e+07	4.82919e+07	5.17127e+07
AM580	2.69	level2			334.18	129.5	POS	2.84992e+07	2.56053e+07	2.33558e+07	1.27749e+06	1.51588e+06	1.89846e+06
2-(Methylamino)-1-(morpholin-4-yl)ethan-1-one	2.68	level2			159.113	288.2	POS	1.25818e+06	2.55371e+06	2.60636e+06	2.0042e+06	1.72223e+06	4.077e+06
Benzoic acid, 4-(7,8,9,10-tetrahydro-5,7,7,10,10-pentamethyl-5H-benzo[e]naphtho[2,3-b][1,4]diazepin-13-yl)-	2.68	level2			439.24	271.9	POS	3.67378e+06	4.16498e+06	3.9757e+06	4.88448e+06	5.20098e+06	5.25893e+06
Lys-Pro	2.68	level2			244.166	271.5	POS	4.08034e+07	4.77939e+07	4.36553e+07	9.95508e+07	1.67527e+08	1.76934e+08
Thr-Lys	2.68	level2			246.146	253	NEG	1.50273e+07	1.74778e+07	1.75277e+07	1.43838e+07	1.57013e+07	1.72783e+07
Lys-Thr	2.68	level2			248.161	252.9	POS	8.90094e+07	1.11693e+08	1.11342e+08	1.09152e+08	1.07535e+08	1.23242e+08
Benzenebutanoic acid, 4-cyano-2-[[2-(4-fluoro-1-naphthalenyl)-1-oxopropyl]amino]-	2.68	level2			403.147	252	NEG	523792	4.43472e+06	4.68371e+06	3.39699e+06	3.75615e+06	4.21865e+06
N(6)-((Aminoethylamino)carbonyl)methylphenyladenosine	2.68	level2			577.25	247.3	POS	5.21496e+07	6.23679e+07	5.81642e+07	5.11733e+07	5.75634e+07	6.42201e+07
Flufenacet ethanesulfonic acid	2.68	level2			274.057	242.1	NEG	1.23018e+07	1.41081e+07	1.31489e+07	1.22103e+07	1.28358e+07	1.42743e+07
Arg-Val	2.68	level2			272.173	223.6	NEG	1.2019e+07	1.52584e+07	1.45945e+07	8.23519e+06	8.83587e+06	9.19628e+06
Lys-Phe	2.68	level2			294.182	211.6	POS	3.47034e+07	2.529e+07	3.98847e+07	1.60852e+07	1.09687e+07	1.52551e+07
4,4,6-Trimethyl-1-(1-naphthyl)-1,4-dihydro-2-pyrimidinethiol	2.68	level2			283.127	206.9	POS	1.41596e+07	1.42161e+07	1.25172e+07	2.16776e+07	2.60846e+07	1.80152e+07
Mebendazole	2.68	level2			296.102	201.7	POS	2.94805e+06	3.4171e+06	2.59292e+06	8.74262e+06	1.05993e+07	1.20007e+07
Thr-Ser	2.68	level2			205.083	195.9	NEG	4.84001e+07	6.15149e+07	5.61911e+07	1.91835e+07	2.34571e+07	2.27942e+07
Tyr-Ser	2.68	level2			267.098	173.5	NEG	2.89885e+07	4.02821e+07	3.40869e+07	3.73278e+06	4.43961e+06	5.65055e+06
Asn-Ile	2.68	level2			244.13	161.5	NEG	1.24418e+07	1.32323e+07	1.32688e+07	2.3906e+07	1.06516e+07	3.0784e+07
Pro-Pro	2.68	level2			213.124	155.1	POS	1.14473e+07	1.6672e+07	1.47988e+07	1.50377e+07	1.82995e+07	2.54173e+07
Gly-Phe-Arg	2.68	level2			377.194	153.5	NEG	1.3072e+07	1.77535e+07	1.67998e+07	3.09619e+07	2.63256e+07	3.84907e+07
Pro-Trp	2.68	level2			302.151	151.5	POS	3.82787e+07	4.61852e+07	4.25745e+07	3.33589e+07	3.71874e+07	4.33817e+07
Diprotin B	2.68	level2			326.208	149	NEG	2.0656e+08	1.98626e+08	2.3852e+08	5.64326e+08	6.47187e+08	6.97071e+08
Ala-Trp	2.68	level2			276.135	147.7	POS	1.52584e+07	1.82677e+07	1.71437e+07	259942	203237	430134
.beta.-Casomorphin (1-3)	2.68	level2			424.187	141.7	NEG	635017	1.16882e+06	1.30795e+06	4.90081e+07	2.44893e+07	5.82427e+07
2-Methylbutylamine	2.68	level2			88.1123	123.4	POS	2.23805e+07	2.35614e+07	2.87936e+07	2.32188e+07	2.8907e+07	2.614e+07
Trp-Trp	2.68	level2			391.178	107.1	POS	7.1487e+06	9.24628e+06	8.98099e+06	2.56263e+06	2.69039e+06	2.90081e+06
2-Cyclopentene-1-octanoic acid, 5-(2-carboxyethyl)-.epsilon.,4-dioxo-, (1S,5R)-	2.68	level2			309.134	104.4	NEG	1.52067e+08	1.8212e+08	1.61028e+08	1.27087e+08	1.51738e+08	1.41082e+08
BENZYL CINNAMATE	2.68	level2			261.088	69.4	POS	4.10711e+07	5.07723e+07	4.5542e+07	2.46338e+07	2.66756e+07	2.81196e+07
METAXALONE	2.68	level2			220.098	61.4	NEG	1.00967e+07	1.22801e+07	1.1305e+07	8.98396e+06	1.3928e+07	1.06809e+07
3-(1H-Indol-4-yl)-N-(3-methoxypropyl)-1,2,4-oxadiazole-5-carboxamide	2.68	level2			299.115	50.4	NEG	1.36041e+08	1.66577e+08	1.52563e+08	1.07084e+08	1.19851e+08	1.25118e+08
Aprobarbital	2.68	level2			211.108	35.3	POS	2.12181e+08	2.57875e+08	2.31058e+08	2.44668e+08	2.85269e+08	2.84656e+08
Flunitrazepam	2.68	level2			314.092	34.6	POS	2.49247e+07	2.49913e+07	2.47823e+07	1.54107e+07	1.38286e+07	1.66069e+07
Norharmane	2.68	level2			169.076	22.4	POS	8.84651e+07	9.3633e+07	9.31178e+07	6.47477e+07	8.58706e+07	1.03569e+08
Tetradecenedioylcarnitine	2.68	level2			400.268	296.9	POS	2.94034e+06	5.1754e+06	5.56673e+06	2.76681e+06	81540.1	5.89957e+06
Unshuoside_A	2.67	level2			333.191	305.4	POS	3.29179e+06	4.0032e+06	3.81467e+06	3.66542e+06	4.20911e+06	4.05132e+06
Muramate	2.67	level2			252.108	281.8	POS	3.82861e+06	4.24623e+06	4.38941e+06	4.45837e+06	4.53412e+06	4.64725e+06
Asp-Arg	2.67	level2			290.147	274.8	POS	5.38336e+06	6.48471e+06	5.97735e+06	1.03485e+07	1.18035e+07	1.20694e+07
6-(4-Methylpiperazin-1-yl)-9H-purin-2-amine	2.67	level2			232.131	261.5	NEG	4.20502e+06	4.81392e+06	5.16956e+06	4.75933e+06	6.78049e+06	6.70787e+06
Asn-Arg	2.67	level2			289.162	259.8	POS	8.81207e+06	9.3475e+06	9.12958e+06	1.97117e+07	1.98597e+07	1.77487e+07
Arg-Gly	2.67	level2			232.141	252.9	POS	2.86706e+07	3.17813e+07	3.30665e+07	9.20824e+07	1.00707e+08	1.00265e+08
Clausenidin	2.67	level2			327.125	241.4	NEG	3.00998e+07	3.8265e+07	3.35246e+07	2.84112e+07	3.1713e+07	3.51476e+07
Glu-Gln	2.67	level2			276.12	233.9	POS	2.62365e+07	3.20167e+07	2.89648e+07	1.73244e+07	2.04393e+07	2.23936e+07
Glu-Ala	2.67	level2			217.083	231.4	NEG	9.56293e+07	8.78987e+07	8.3709e+07	1.32997e+07	1.47571e+07	1.56123e+07
Arg-Glu	2.67	level2			304.162	228.9	POS	1.38557e+07	1.57188e+07	1.57935e+07	2.22341e+07	2.1731e+07	2.24495e+07
His-Gln	2.67	level2			282.12	213.6	NEG	1.43769e+07	1.53513e+07	1.45991e+07	3.96673e+06	2.17291e+06	4.19523e+06
(S)-Pterosin_K	2.67	level2			267.115	211.2	POS	1.36046e+06	1.62354e+06	1.99236e+06	1.51556e+06	1.80208e+06	1.37342e+06
(5-Nitro-6-o-cumenylsulfonyl-8-quinolyl)amine	2.67	level2			372.1	208.5	POS	916010	1.03509e+06	1.22766e+06	2.4e+07	2.10179e+07	2.69685e+07
Ser-Ser	2.67	level2			191.067	205	NEG	2.04623e+07	2.53715e+07	2.51087e+07	2.68138e+06	2.4409e+06	2.93484e+06
4-(2,6,6-Trimethyl-4-oxocyclohex-2-en-1-yl)butan-2-yl 6-O-(3,4,5-trihydroxybenzoyl)hexopyranoside	2.67	level2			523.216	204.3	NEG	4.24877e+07	5.63425e+07	5.08569e+07	4.92834e+07	9.20089e+07	6.30916e+07
Nitrazepam	2.67	level2			282.086	203.1	POS	695959	1.31939e+06	1.46634e+06	6.96621e+07	7.60405e+07	9.45101e+07
Pentosidine	2.67	level2			379.21	201	POS	4.10147e+06	4.33058e+06	4.30128e+06	1.0293e+07	1.0641e+07	1.0139e+07
Phe-Arg	2.67	level2			322.189	188.8	POS	2.24603e+07	2.366e+07	2.30334e+07	1.04588e+06	522830	788650
9-Hydroxyrisperidone	2.67	level2			425.197	177.1	NEG	1.7817e+06	1.53284e+06	1.24884e+06	6.50441e+06	6.9717e+06	8.75738e+06
Terazosin	2.67	level2			388.196	174.8	POS	2.47851e+07	1.5763e+07	2.11771e+07	3.29977e+07	3.66979e+07	2.23147e+07
Phe-Gln	2.67	level2			292.13	165.8	NEG	1.07938e+07	1.25045e+07	1.17305e+07	1.33121e+07	1.55527e+07	1.4794e+07
2-[([1,1'-Biphenyl]-4-ylcarbonyl)amino]benzoic acid	2.67	level2			316.098	162.8	NEG	3.0301e+06	3.53922e+06	3.50212e+06	1.00512e+07	1.29266e+07	1.18269e+07
Asn-Phe	2.67	level2			278.114	161.4	NEG	6.51643e+07	7.46867e+07	7.22358e+07	1.02495e+07	3.78721e+06	1.2127e+07
4-Piperidinamine, 1-(9H-purin-6-yl)-	2.67	level2			219.135	156.9	POS	5.93363e+08	7.0261e+08	6.53241e+08	4.23904e+08	4.15797e+08	5.18679e+08
Glu-Val	2.67	level2			245.114	137.1	NEG	1.41128e+07	1.71237e+07	2.15852e+07	1.46469e+07	1.69462e+07	1.61025e+07
1H-Benzimidazole-2-butanoic acid, 5-[bis(2-hydroxyethyl)amino]-1-methyl-, ethyl ester	2.67	level2			350.208	110.7	POS	3.87825e+07	4.83696e+07	4.32907e+07	1.55819e+07	1.86545e+07	2.04221e+07
Leucylleucyltyrosine	2.67	level2			408.25	100.8	POS	7.3567e+07	8.58951e+07	8.14214e+07	3.025e+06	3.78352e+06	4.82134e+06
Alanyl-Proline	2.67	level2			187.108	99.9	POS	2.80526e+07	3.5373e+07	3.31322e+07	2.63787e+07	2.85204e+07	3.01115e+07
Trp-Phe	2.67	level2			352.166	91.4	POS	2.28063e+07	2.0147e+07	2.23488e+07	9.3073e+06	9.25162e+06	9.12313e+06
N2-Benzyl-1,3,5-triazine-2,4-diamine	2.67	level2			202.108	86.2	POS	3.38762e+06	5.84354e+06	5.20519e+06	2.79748e+06	3.49552e+06	6.64628e+06
2-Amino-4,6-dimethylnicotinamide	2.67	level2			166.098	40.7	POS	1.15766e+07	1.50931e+07	1.36412e+07	1.10883e+07	1.29143e+07	1.41298e+07
N-Acetyl-L-Prolinamide	2.67	level2			157.097	36.7	POS	1.08578e+07	1.28903e+07	1.13746e+07	9.86955e+06	1.10355e+07	1.13573e+07
5-Isopropyl-5-methylhydantoin	2.67	level2			155.083	36.7	NEG	1.68935e+07	2.19764e+07	1.80108e+07	1.29153e+07	1.08043e+07	1.41543e+07
Cyclo(isoleucylprolyl)	2.67	level2			211.145	19	POS	4.80393e+07	5.08214e+07	4.93623e+07	4.312e+07	4.92412e+07	4.93121e+07
3-Hydroxy-2-[(Z)-oct-2-enyl]pentanedioic acid	2.67	level2			257.139	16.2	NEG	2.08609e+06	2.47257e+06	3.22051e+06	3.51181e+06	2.99713e+06	2.66109e+06
Trp-Glu	2.67	level2			332.126	199	NEG	2.44024e+06	2.4785e+06	2.68527e+06	5.56436e+06	7.19973e+06	6.40236e+06
Adenosine dialdehyde	2.67	level2			266.09	78.2	POS	1.6035e+08	1.72149e+08	1.55579e+08	6.16356e+07	7.80341e+07	5.76814e+07
Methanone, (3-methoxyphenyl)(1-pentyl-1H-indol-3-yl)-	2.66	level2			322.179	288.7	POS	728613	375505	3.38694e+06	244756	466552	359582
Asp-Lys	2.66	level2			262.14	276.6	POS	4.86531e+06	5.25017e+06	4.9627e+06	3.79351e+06	4.21546e+06	7.88352e+06
.alpha.,.alpha.'-Trehalose 6-phosphate	2.66	level2			421.076	273.2	NEG	1.85365e+07	1.9758e+07	2.23113e+07	1.28558e+07	1.32422e+07	8.28846e+06
trans-Epoxysuccinyl-L-leucylamido(4-guanidino)butane	2.66	level2			358.21	262.2	POS	2.05295e+06	1.93098e+06	1.97989e+06	1.43083e+07	1.57187e+07	1.64671e+07
Lys-Asp	2.66	level2			262.141	258.3	POS	1.61731e+07	2.13598e+07	2.06226e+07	2.73586e+07	2.90611e+07	2.55284e+07
Lys-Ala	2.66	level2			218.15	253.6	POS	2.4551e+08	3.08546e+08	2.95502e+08	8.81032e+07	9.47181e+07	1.08385e+08
4-[3-(Trifluoromethyl)benzyl]piperidine	2.66	level2			244.13	241.8	POS	1.59494e+07	1.83499e+07	1.74964e+07	1.84416e+07	1.76377e+07	1.97755e+07
Methanedisulfonic acid	2.66	level2			174.938	238.2	NEG	4.64615e+06	4.8931e+06	4.8655e+06	4.86372e+06	5.10509e+06	5.3986e+06
Arg-Thr	2.66	level2			274.152	237.4	NEG	3.41642e+06	5.65646e+06	5.15795e+06	2.61237e+06	3.02751e+06	2.85994e+06
N-Phenyl[1,1'-biphenyl]-4-carboxamide	2.66	level2			274.123	194.5	POS	685765	483126	738611	4.00604e+06	4.36119e+06	4.77174e+06
Asn-Val	2.66	level2			230.114	184.4	NEG	9.94246e+07	1.21083e+08	1.05546e+08	1.0693e+08	1.22227e+08	1.28236e+08
Met-Thr	2.66	level2			249.092	155.3	NEG	4.87683e+07	6.22007e+07	5.67121e+07	5.87787e+06	7.01152e+06	7.2947e+06
4,4-Dimethyl-L-glutamic acid	2.66	level2			174.077	148.4	NEG	1.35295e+07	1.6738e+07	1.45522e+07	1.33383e+07	1.36531e+07	1.53541e+07
Methyl 6-acetoxyangolensate	2.66	level2			529.243	129.2	POS	3.75869e+07	4.26247e+07	4.44012e+07	1.96503e+06	1.88206e+06	1.28438e+06
Butethal	2.66	level2			213.124	123.1	POS	1.71282e+07	2.04576e+07	2.10155e+07	1.33104e+07	1.2034e+07	1.22539e+07
7H-Pyrrolo[3,2-f]quinazoline-1,3-diamine	2.66	level2			198.077	117.3	NEG	9.99078e+06	1.23462e+07	1.07787e+07	9.82076e+06	1.14204e+07	1.09435e+07
2-Ethylbutan-1-amine	2.66	level2			102.128	87.8	POS	1.59287e+07	1.82247e+07	1.25677e+07	1.50696e+07	1.43069e+07	4.23314e+07
Dexrazoxane	2.66	level2			267.108	61.6	NEG	1.49289e+07	1.75844e+07	1.71942e+07	1.31839e+07	8.15303e+06	1.57043e+07
Isoleucyl-Phenylalanine	2.66	level2			279.171	57.8	POS	4.47138e+07	8.7325e+07	7.65661e+07	4.58001e+07	3.63472e+07	3.49031e+07
3,5-Dimethoxy-N-4-pyridinylbenzamide	2.66	level2			259.108	45.3	POS	4.8002e+08	5.06849e+08	4.778e+08	4.47423e+08	5.16168e+08	4.92809e+08
Methionyl-Proline	2.66	level2			247.111	44.6	POS	5.04402e+07	5.76268e+07	5.38993e+07	4.1509e+07	4.6338e+07	5.40009e+07
Amino(4-methoxyphenyl)acetic acid	2.66	level2			182.082	40.7	POS	7.01603e+06	1.05158e+07	8.56914e+06	9.711e+06	1.11429e+07	1.36251e+07
N-(4-Amino-2-chlorophenyl)-5-chloro-2-hydroxybenzamide	2.66	level2			295.006	17.5	NEG	3.6518e+06	3.96791e+06	1.23106e+06	2.54545e+06	3.29077e+06	3.21928e+06
2,2-Diallylpiperazine	2.65	level2			167.155	332.5	POS	1.29211e+07	1.3633e+07	1.44924e+07	1.04192e+07	8.69188e+06	1.55287e+07
2-Amino-3-(1H-pyrazol-1-yl)propanoic acid	2.65	level2			154.062	296.3	NEG	3.32106e+07	3.42223e+07	3.30498e+07	4.29538e+07	4.1976e+07	3.99448e+07
1-(7H-Purin-6-yl)-N-(3-(trifluoromethyl)phenyl)piperidine-4-carboxamide	2.65	level2			389.132	258.4	NEG	2.54259e+07	3.05838e+07	2.91024e+07	2.60557e+07	2.79888e+07	3.25744e+07
4-Acetyl-3-ethyl-5-methyl-N-{2-methyl-5-[(methylamino)sulfonyl]phenyl}-1H-pyrrole-2-carboxamide	2.65	level2			376.136	249	NEG	1.38728e+07	1.57876e+07	1.61178e+07	1.73765e+07	1.86894e+07	2.10996e+07
Meclizine	2.65	level2			391.195	248.9	POS	2.6995e+06	2.92333e+06	2.95746e+06	3.87595e+06	4.10787e+06	4.38008e+06
Stauprimide	2.65	level2			583.201	242.8	NEG	2.68858e+06	2.95616e+06	2.8119e+06	1.28503e+06	1.35274e+06	1.51464e+06
Asn-Glu	2.65	level2			262.104	234.4	POS	2.66921e+07	3.23829e+07	2.90396e+07	3.13787e+06	3.7463e+06	6.6675e+06
Thr-Asp	2.65	level2			233.078	231.7	NEG	6.80067e+07	8.03166e+07	7.53187e+07	5.82518e+07	5.75207e+07	7.05484e+07
N-Acryloyl-DL-aspartic acid	2.65	level2			186.041	225.8	NEG	341106	376031	339612	780492	848882	707377
4-Amino-N-(2-fluorophenyl)benzenesulfonamide	2.65	level2			265.044	223.7	NEG	6.31526e+06	7.72153e+06	7.01768e+06	6.33956e+06	4.16374e+06	7.77199e+06
Methanone, [1-(5-fluoropentyl)-1H-benzimidazol-2-yl]-1-naphthalenyl-	2.65	level2			361.173	223.2	POS	1.05122e+08	1.17739e+08	1.06299e+08	8.28008e+07	9.70048e+07	8.88368e+07
Arg-Tyr	2.65	level2			338.184	221.3	POS	1.27669e+07	1.73805e+07	1.75889e+07	4.45969e+06	4.33232e+06	5.2329e+06
6-Chloro-N-cyclohexyl-1-methyl-1H-pyrazolo[3,4-d]pyrimidin-4-amine	2.65	level2			266.115	219.4	POS	342232	296749	346335	463806	407948	493538
2-((4-Methylpiperazin-1-yl)methyl)-5,6,7,8-tetrahydrobenzo[4,5]thieno[2,3-d]pyrimidin-4-ol	2.65	level2			317.146	210.2	NEG	6.6926e+07	7.95288e+07	7.50608e+07	4.30373e+07	5.35759e+07	4.82187e+07
5-[[5-[2-(3-Aminopropoxy)-6-methoxyphenyl]-1H-pyrazol-3-yl]amino]pyrazinonitrile	2.65	level2			364.151	207	NEG	752424	930526	1.00365e+06	3.68185e+06	8.33768e+06	3.94718e+06
Gln-Ser	2.65	level2			232.094	203.5	NEG	3.03445e+07	3.18701e+07	3.31962e+07	3.09502e+07	4.36521e+07	3.74065e+07
2-Fluoro-4-biphenylylboronic acid	2.65	level2			215.067	188.9	NEG	2.27338e+08	2.79847e+08	2.59449e+08	2.55138e+08	2.7468e+08	3.08393e+08
N2-(9-Acridinyl)glutamine	2.65	level2			324.133	179.7	POS	6.73466e+06	5.79846e+06	6.29612e+06	1.22267e+08	1.2041e+08	1.15879e+08
Ser-Tyr	2.65	level2			269.114	174	POS	8.24008e+06	9.25711e+06	7.54008e+06	711793	559728	176766
5.alpha.-Pregnan-3.alpha.,17-diol-20-one 3-sulfate	2.65	level2			413.203	165.7	NEG	1.30014e+07	1.78259e+07	1.10773e+07	1.86882e+07	9.9388e+06	2.16974e+07
8-Phenyl-9H-purine-2,6-diamine	2.65	level2			225.088	159.2	NEG	2.64804e+08	3.21699e+08	3.02556e+08	2.69606e+08	2.7464e+08	3.25058e+08
5-Chloro-2,4-dihydroxy-6-methyl-3-[(2E,6E)-3,7,11-trimethyldodeca-2,6,10-trienyl]benzaldehyde	2.65	level2			389.187	153.9	NEG	2.73886e+06	2.71487e+06	2.52721e+06	28288.9	1.48146e+06	232017
Tyr-Tyr	2.65	level2			343.131	110.9	NEG	4.75702e+06	3.78753e+06	5.30916e+06	4.19117e+06	8.16396e+06	3.64661e+06
3-Methyl-3H-imidazo[4,5-f]quinoxalin-2-amine	2.65	level2			200.092	106.2	POS	2.17529e+07	3.12236e+07	2.70288e+07	3.16639e+07	2.09182e+07	2.44534e+07
1,7-Dimethylguanosine	2.65	level2			312.132	100.9	POS	1.33398e+07	1.80879e+07	1.62505e+07	4.63483e+07	4.93861e+07	5.64778e+07
N-(1-Methylpiperidin-4-yl)-4-nitrobenzamide	2.65	level2			264.133	37.2	POS	1.95253e+08	1.98142e+08	2.08221e+08	2.01189e+08	2.13889e+08	1.86408e+08
4-Hydroxyglutamic acid	2.65	level2			144.03	119.7	NEG	3.93057e+07	4.88887e+07	4.56348e+07	3.91682e+07	4.27683e+07	4.87293e+07
1-Ethyl-3-methylimidazolium cation	2.64	level2			111.092	318.5	POS	1.91078e+07	6.78626e+07	2.19479e+07	2.21516e+07	6.07955e+07	1.74915e+07
1-isothiocyanato-8-methanesulfinyloctane	2.64	level2			234.098	268.7	POS	1.34244e+07	1.40081e+07	1.37629e+07	1.26357e+07	1.24824e+07	1.38829e+07
1H-Benzimidazole, 2-[[4-(5-ethyl-4-pyrimidinyl)-1-piperazinyl]methyl]-6-(trifluoromethyl)-	2.64	level2			391.183	265.1	POS	7.33897e+06	8.49518e+06	8.6856e+06	8.92473e+06	1.01069e+07	7.68201e+06
Gln-Arg	2.64	level2			303.179	254.7	POS	1.46465e+08	1.62389e+08	1.65439e+08	1.16302e+08	1.23631e+08	1.50016e+08
Glu-Gly-Glu	2.64	level2			332.11	253.7	NEG	5.33318e+06	6.66664e+06	7.53075e+06	9.43359e+06	1.00037e+07	1.08933e+07
4-[9-(4-Amino-3-methylphenyl)-9H-fluoren-9-yl]-2-methylphenylamine	2.64	level2			377.204	253.1	POS	5.83701e+06	6.18155e+06	6.62172e+06	7.44568e+06	5.99636e+06	6.2314e+06
Ampicillin	2.64	level2			348.105	250.7	NEG	8.89247e+06	1.06252e+07	9.91931e+06	1.11843e+07	1.23417e+07	1.07733e+07
Asn-Asp	2.64	level2			246.073	236.5	NEG	2.46725e+06	3.26498e+06	2.99388e+06	0	575454	608359
Ala-Asp	2.64	level2			203.067	234.6	NEG	4.12506e+07	4.80451e+07	4.4925e+07	1.03515e+07	1.11235e+07	1.28504e+07
Formyl-5-hydroxykynurenamine	2.64	level2			209.093	225.4	POS	1.34493e+07	1.33887e+07	1.32708e+07	1.54372e+07	1.65247e+07	1.58177e+07
N-(tert-Butyl)-4-fluorobenzenesulfonamide	2.64	level2			230.067	212.9	NEG	9.92019e+06	1.05954e+07	1.12253e+07	1.1362e+07	4.5416e+06	1.02231e+07
Oxacillin	2.64	level2			402.111	205	POS	1.61611e+06	2.08708e+06	1.93847e+06	1.23272e+07	1.27987e+07	1.50668e+07
4-(2-Trifluoromethylphenyl)piperidine	2.64	level2			230.114	203.9	POS	2.60543e+08	2.72757e+08	2.64363e+08	2.93385e+08	3.07371e+08	3.06888e+08
11-Oxo-11H-pyrido[2,1-b]quinazoline-2-carboxylic acid	2.64	level2			241.059	203.3	POS	1.96225e+06	2.32326e+06	1.89618e+06	8.0712e+06	8.99042e+06	1.11265e+07
Methanone, (8-bromo-1-naphthalenyl)(1-pentyl-1H-indol-3-yl)-	2.64	level2			420.094	199	POS	138152	100170	97883.3	4.43204e+06	4.41864e+06	5.33217e+06
Gibberellin_A39	2.64	level2			395.171	181	POS	4.46693e+06	6.23456e+06	5.83296e+06	1.02885e+07	9.67732e+06	9.84668e+06
Diisopropyl_sulfide	2.64	level2			119.09	161.3	POS	1.4826e+08	1.59083e+08	1.50885e+08	1.48634e+08	1.52481e+08	1.63213e+08
Lofepramine	2.64	level2			419.191	158.4	POS	2.48985e+07	2.4317e+07	2.63894e+07	2.8697e+07	3.04448e+07	2.51123e+07
1-Pyrenecarboxylic acid	2.64	level2			245.06	148.9	NEG	1.05955e+07	1.37221e+07	1.14099e+07	1.09478e+07	1.49395e+07	1.34455e+07
Phenol, 2,6-difluoro-4-[4-[4-(4-methyl-1-piperazinyl)phenyl]-3-pyridinyl]-	2.64	level2			382.175	148.8	POS	1.13703e+07	1.16716e+07	1.1619e+07	2.46517e+07	2.52363e+07	1.89491e+07
Ascochlorin	2.64	level2			403.171	120.9	NEG	1.5477e+07	1.47649e+07	1.51758e+07	1.51045e+07	1.1546e+07	1.42566e+07
Carbendazim	2.64	level2			192.077	110.7	POS	1.29269e+07	1.61972e+07	1.64813e+07	1.0869e+07	1.1485e+07	1.23078e+07
Tyr-Phe	2.64	level2			329.151	108.6	POS	1.44525e+08	1.72951e+08	1.65289e+08	3.75166e+06	3.9303e+06	4.22185e+06
N-Cyclohexyl-N'-[3-(trifluoromethyl)phenyl]urea	2.64	level2			287.137	100.7	POS	1.10621e+07	1.38462e+07	1.13003e+07	1.54551e+06	1.1964e+06	1.22137e+06
(1xi,3S)-1,2,3,4-Tetrahydro-1-methyl-beta-carboline-1,3-dicarboxylic_acid	2.64	level2			275.104	99.2	POS	0	1.16025e+07	8.83624e+06	1.89634e+07	2.95378e+07	3.42611e+07
6-(2-Pyridinyl)-1,3,5-triazine-2,4-diamine	2.64	level2			189.087	86.1	POS	6.00469e+06	1.07359e+07	8.1535e+06	6.92561e+06	8.67701e+06	1.17571e+07
7-Amino-2-methylpyrazolo[1,5-a]pyrimidine-6-carbonitrile	2.64	level2			174.076	85.8	POS	1.31542e+06	3.03312e+06	2.39198e+06	1.60526e+06	1.46397e+06	3.79215e+06
6-Phenyl-1-(4-pyridinylmethyl)-1H-pyrazolo[3,4-b]pyridine-4-carboxylic acid	2.64	level2			331.117	74.3	POS	4.61616e+06	4.80118e+06	5.24009e+06	1.06203e+06	1.00921e+06	3.52658e+06
Ethyl 2-(allylamino)-4-methyl-1,3-thiazole-5-carboxylate	2.64	level2			227.085	47.2	POS	1.28755e+07	1.22668e+07	1.39121e+07	5.9438e+06	6.55597e+06	6.08037e+06
Diethyl 3-hydroxyphenylphosphonate	2.64	level2			229.065	33.9	NEG	1.71134e+07	1.96639e+07	1.90693e+07	1.35317e+07	1.60386e+07	4.0524e+07
3,3-(2,3-Dihydroxypropyl)diindole	2.64	level2			305.13	22.2	NEG	1.10351e+07	1.2496e+07	1.25725e+07	5.52629e+06	7.83152e+06	1.08804e+07
4,4,7a-Trimethyl-3a,5,6,7-tetrahydro-3H-indene-1-carboxylic acid	2.64	level2			209.154	16.7	POS	5.7197e+06	4.51205e+06	8.55533e+06	4.16721e+06	8.73784e+06	3.68575e+06
N,N-Diethylcathinone	2.63	level2			206.152	271.2	POS	2.11937e+07	1.73891e+07	8.83806e+06	2.49774e+07	21321.9	2.24357e+07
Benzeneacetamide, N-[[[4-(5,9-diethoxy-6,8-dihydro-6-oxo-7H-pyrrolo[3,4-g]quinolin-7-yl)-3-methylphenyl]methyl]sulfonyl]-2-methoxy-	2.63	level2			602.194	259.7	NEG	5.61276e+06	6.86775e+06	6.33362e+06	5.05338e+06	5.55994e+06	6.28287e+06
Metharbital	2.63	level2			199.108	258.4	POS	1.71847e+07	1.88265e+07	2.29247e+07	2.49966e+07	2.69053e+07	2.5922e+07
Yohimbine	2.63	level2			355.199	239.7	POS	8.37379e+07	9.3869e+07	8.82452e+07	9.52057e+07	9.99054e+07	1.08507e+08
5-[(2-Phenylethyl)amino]-1,3,4-thiadiazole-2(3H)-thione	2.63	level2			238.046	228.7	POS	1.34407e+07	1.48313e+07	1.45303e+07	1.14423e+07	1.24383e+07	1.43317e+07
Telmisartan	2.63	level2			515.248	225	POS	7.14695e+06	8.6192e+06	7.34218e+06	2.55647e+07	2.80858e+07	234134
Amlexanox	2.63	level2			299.101	206.4	POS	4.43496e+07	4.87409e+07	5.03997e+07	6.44521e+07	6.12509e+07	7.78517e+07
1-(3-carboxypropyl)-3,7-dimethylxanthine	2.63	level2			267.11	193.7	POS	9.26009e+07	1.05285e+08	1.04129e+08	1.07125e+08	1.08522e+08	1.16748e+08
Isocarbamid	2.63	level2			186.124	192.6	POS	4.29388e+06	4.38057e+06	3.87069e+06	9.43355e+06	9.27764e+06	1.10775e+07
Leucyl-Hydroxyproline	2.63	level2			245.15	179.7	POS	3.66049e+06	4.51401e+06	4.26087e+06	5.88575e+06	5.80371e+06	9.41076e+06
His-Ile	2.63	level2			269.162	177.3	POS	8.53736e+08	1.06369e+09	1.05792e+09	2.17984e+08	2.27791e+08	2.87138e+08
5-(4-HYDROXYPHENYL)-5-PHENYLHYDANTOIN	2.63	level2			269.094	156.4	POS	0	0	0	6.03837e+06	1.21116e+07	2.24067e+06
4-Chloro-5,7-diphenyl-7H-pyrrolo[2,3-d]pyrimidine	2.63	level2			306.081	156	POS	4.9435e+07	4.03796e+07	4.0462e+07	6.00962e+07	6.41903e+07	4.89487e+07
Isoleucyl-Threonine	2.63	level2			233.15	152	POS	1.26368e+07	1.51497e+07	1.37463e+07	8.17225e+07	7.64803e+06	1.04001e+07
3-Sulfinoalanine	2.63	level2			152.002	128.3	NEG	1.01819e+07	1.22244e+07	1.164e+07	7.84285e+06	1.74437e+07	1.06852e+07
Methyl 9H-purine-6-carboxylate	2.63	level2			177.041	110.5	NEG	1.57367e+08	2.29608e+08	2.09408e+08	1.19427e+08	1.20458e+08	1.54088e+08
Penciclovir	2.63	level2			254.124	83.2	POS	4.38745e+06	4.57719e+06	4.88949e+06	5.54911e+06	5.64328e+06	5.84114e+06
Berberrubine	2.63	level2			323.112	43.9	POS	1.61993e+07	1.71628e+07	1.76905e+07	1.60315e+07	1.63827e+07	1.51163e+07
5-Amino-1-(2-pyridinyl)-1H-pyrazole-4-carbonitrile	2.63	level2			186.076	39.9	POS	1.28532e+07	1.47755e+07	1.23625e+07	1.19289e+07	1.21377e+07	1.46911e+07
N'-[(1E)-(5-Chloro-2-hydroxyphenyl)methylene]-2-morpholin-4-ylacetohydrazide	2.63	level2			296.082	37.4	NEG	2.8272e+07	3.01781e+07	3.12686e+07	1.10199e+07	7.11359e+06	1.22336e+07
1H-Pyrrole-3-propanoic acid, 5-[(1,2-dihydro-2-oxo-3H-indol-3-ylidene)methyl]-2,4-dimethyl-	2.63	level2			309.124	26	NEG	4.81468e+07	6.55731e+07	5.14868e+07	4.53056e+07	3.35279e+07	5.75701e+07
Canrenone	2.63	level2			339.199	13.9	NEG	2.85866e+07	4.78463e+07	4.18271e+07	4.22132e+07	2.66387e+07	4.07737e+07
3-Hydroxyglutaric acid	2.62	level2			147.03	289.1	NEG	4.7336e+06	6.50977e+06	6.3363e+06	4.20687e+06	5.22578e+06	5.34296e+06
Lotaustralin	2.62	level2			262.129	281	POS	1.55287e+07	1.10161e+07	1.19926e+07	1.61618e+07	3.20489e+07	1.3994e+07
DTyr-Val-Gly	2.62	level2			336.154	262.2	NEG	5.52434e+06	6.51281e+06	7.11915e+06	4.28336e+06	4.45008e+06	4.70912e+06
Pimozide	2.62	level2			462.239	257.2	POS	2.4558e+08	2.74679e+08	2.60299e+08	7.8184e+06	8.0684e+06	9.58936e+06
Reserpic acid	2.62	level2			401.21	254.8	POS	548606	506714	568277	1.82877e+06	1.82889e+06	2.13122e+06
N-Trifluoroacetyl deacetylcolchiceine	2.62	level2			440.128	233.5	POS	1.26314e+07	1.41595e+07	1.23034e+07	1.16966e+07	1.27353e+07	1.37943e+07
Ophthalmic acid	2.62	level2			290.136	226.5	POS	1.91379e+07	2.33422e+07	2.15196e+07	1.95424e+07	2.118e+07	2.33947e+07
Vardenafil	2.62	level2			487.217	224.8	NEG	9.10896e+06	1.19487e+07	1.06231e+07	3.68244e+06	5.17178e+06	4.93876e+06
Ginsenoside_Rb2	2.62	level2			1077.59	188.3	NEG	2.8624e+07	3.67996e+07	3.22191e+07	3.81413e+06	3.49189e+06	4.61779e+06
2-(2,3-Dimethylphenyl)-7-methyl-1,2,4-triazaspiro[4.5]decane-3-thione	2.62	level2			288.156	170.8	NEG	5.20747e+08	6.15464e+08	5.69619e+08	1.55937e+08	1.15189e+08	1.25086e+08
Androsterone sulfate	2.62	level2			369.177	166.2	NEG	1.39644e+07	1.50162e+07	1.51687e+07	1.98956e+07	2.27902e+07	2.11054e+07
4-Bromo-2,6-di-tert-butylphenol	2.62	level2			283.068	127.2	NEG	1.95163e+06	2.04167e+06	1.9546e+06	9.99416e+06	1.48645e+07	1.16467e+07
4-Aminobutane-2-thiol	2.62	level2			106.069	126.6	POS	7.46199e+06	9.25711e+06	8.92986e+06	6.4959e+06	7.18967e+06	7.6882e+06
Brevianamide_B	2.62	level2			366.18	121.8	POS	3.61522e+07	4.25679e+07	4.1219e+07	2.54187e+07	2.38216e+07	3.07137e+07
6-(1-Pyrrolidinyl)-1H-purine	2.62	level2			188.093	110.4	NEG	4.16089e+07	4.9813e+07	4.5333e+07	3.83341e+07	4.43624e+07	4.55519e+07
Hydroxyprolyl-Proline	2.62	level2			229.119	88.1	POS	4.69737e+07	4.67285e+07	4.85078e+07	4.34199e+07	4.14852e+07	4.24872e+07
PA(12:0/0:0)	2.62	level2			355.187	43.1	POS	2.95885e+07	3.38513e+07	3.17858e+07	2.67632e+07	2.85415e+07	3.33178e+07
2-(1,3-Thiazol-4-yl)-1H-benzimidazol-5-amine	2.62	level2			215.038	13.1	NEG	4.22532e+06	5.40854e+06	4.83944e+06	4.22025e+06	5.06768e+06	5.44219e+06
o-Nitrobenzoic acid	2.62	level2			166.014	11.7	NEG	843877	3.22582e+06	3.71923e+06	739516	3.91505e+06	3.94609e+06
Oglufanide	2.62	level2			316.13	131.5	POS	8.1522e+07	1.02158e+08	8.82345e+07	7.60626e+07	7.87257e+07	8.57489e+07
Salannin	2.61	level2			597.301	283.8	POS	893241	983463	1.01415e+06	299276	309869	348734
piperettine	2.61	level2			316.188	275.1	POS	3.477e+07	3.78713e+07	3.67797e+07	2.14684e+07	2.28039e+07	2.50412e+07
Blasticidin_S	2.61	level2			423.21	272.7	POS	2.26975e+06	3.06108e+06	2.92228e+06	2.20724e+06	2.08997e+06	2.36351e+06
DL-Isocitric acid lactone	2.61	level2			173.009	259.3	NEG	1.98043e+07	3.20977e+07	2.2061e+07	1.80183e+07	2.8055e+07	2.02709e+07
Flupentixol	2.61	level2			435.173	251.9	POS	1.14813e+07	1.43594e+07	1.48315e+07	7.90871e+06	8.82549e+06	1.0023e+07
Buprenorphine glucuronide	2.61	level2			644.338	246.7	POS	1.24912e+06	3.90705e+06	3.84815e+06	3.65232e+06	4.17888e+06	4.42464e+06
Vatalanib	2.61	level2			345.094	237.7	NEG	3.54221e+07	4.02632e+07	3.89512e+07	3.72045e+07	3.81571e+07	4.23419e+07
Tolmetin_sodium	2.61	level2			280.093	226.5	POS	1.9407e+08	1.9978e+08	2.11216e+08	1.80269e+08	1.79476e+08	1.97845e+08
Hydroheptelidic acid	2.61	level2			297.133	214	NEG	6.0717e+06	8.03185e+06	6.79039e+06	6.97127e+06	1.17636e+06	7.97121e+06
Pro-Asn	2.61	level2			228.099	213.9	NEG	2.23754e+07	3.21781e+07	2.69574e+07	6.42593e+07	2.29015e+07	7.88078e+07
3-Cyclohexyl-6-{4-[3-(trifluoromethyl)phenyl]-1-piperazinyl}-2,4(1H,3H)-pyrimidinedione	2.61	level2			421.183	213.6	NEG	1.17652e+07	9.78867e+06	1.07681e+07	1.44839e+07	3.31633e+06	1.4995e+07
3-Cyano-7-hydroxycoumarin	2.61	level2			188.036	212.9	POS	6.64454e+06	9.24387e+06	8.87804e+06	1.51191e+07	1.14643e+07	1.49219e+07
Methyl (1-(cyclohexylmethyl)-1H-indole-3-carbonyl)-L-valinate	2.61	level2			371.23	210	POS	2.803e+07	3.05311e+07	3.15793e+07	3.06594e+07	2.81739e+07	3.77172e+07
Thiouric acid	2.61	level2			182.997	209.5	NEG	2.02902e+07	2.66665e+07	2.31874e+07	1.82989e+07	1.53919e+07	2.47491e+07
9H-Fluoren-2-amine, N-[1,1'-biphenyl]-4-yl-9,9-dimethyl-	2.61	level2			362.193	208.8	POS	2.49749e+07	2.65554e+07	2.77027e+07	2.45094e+07	2.31708e+07	2.73066e+07
3-[(Ethylanilino)methyl]benzenesulfonic acid	2.61	level2			290.088	204.6	NEG	2.14147e+08	2.02833e+08	2.35312e+08	2.41425e+08	2.84328e+08	2.84703e+08
Benserazide	2.61	level2			256.094	193.2	NEG	9.70436e+07	1.10799e+08	1.05103e+08	1.5371e+08	1.12653e+08	1.68155e+08
Methylergonovine	2.61	level2			340.199	177.2	POS	2.69247e+07	3.22935e+07	3.10377e+07	1.42287e+07	8.25343e+07	1.02564e+08
Ttriphenyl-2-propynylphosphonium cation	2.61	level2			301.116	164.5	POS	5.02316e+06	2.8499e+06	3.21005e+06	4.90174e+07	5.07456e+07	3.8431e+07
5-Ethyl-5-(propan-2-yl)imidazolidine-2,4-dione	2.61	level2			169.098	160.2	NEG	1.69079e+07	2.0952e+07	1.50015e+07	2.12558e+07	2.14197e+07	2.40703e+07
Thiethylperazine	2.61	level2			400.186	155.1	POS	390724	318432	412457	4.56799e+07	4.93357e+07	4.06812e+07
Pergolide sulfone	2.61	level2			347.182	135.6	POS	94739.4	59963.4	42284.7	1.77289e+07	1.9943e+07	3.03343e+07
1-(2,4-Dihydroxyphenyl)-2-(4-fluorophenyl)ethanone	2.61	level2			245.06	96.9	NEG	4.83252e+06	5.40296e+06	5.28043e+06	4.68653e+06	4.03356e+06	4.91019e+06
1,3-Dimethyl-8-phenyl-3,9-dihydro-1H-purine-2,6-dione	2.61	level2			257.101	52.4	POS	2.81952e+08	2.812e+08	2.87328e+08	3.21898e+08	3.23148e+08	2.77943e+08
3-(4-Amino-1-piperidinyl)-2,5-pyrrolidinedione	2.61	level2			198.124	43.8	POS	2.39383e+07	3.05402e+07	2.71754e+07	2.24058e+07	2.46221e+07	2.82936e+07
(2E)-4-Hydroxybut-2-enoic acid	2.61	level2			101.024	34.1	NEG	1.28236e+08	1.52595e+08	1.41977e+08	7.34253e+07	8.14224e+07	8.67582e+07
4-Hydroxymephenytoin	2.61	level2			233.093	33.5	NEG	1.08149e+08	1.24607e+08	1.17333e+08	7.37678e+07	8.76863e+07	7.90297e+07
Thieno[3,2-b][1]benzothiophene-2-carboxylic acid	2.61	level2			232.975	19.7	NEG	6.33095e+06	5.40546e+06	8.2518e+06	4.33794e+06	683919	5.81568e+06
6-Amino-2,4-dichloro-3-ethylphenol	2.61	level2			204	18.9	NEG	1.95546e+06	1.66127e+06	1.64655e+06	1.77792e+06	1.22113e+06	1.94334e+06
3-(Hepta-1,3-dienyl)hexanedioic acid	2.61	level2			239.129	17	NEG	2.1516e+07	2.37797e+07	2.18437e+07	2.54737e+07	2.63226e+07	1.73854e+07
1-Mercapto[1,2,4]triazolo[4,3-a]quinoxalin-4(5H)-one	2.61	level2			217.018	12.7	NEG	2.2641e+07	3.12423e+07	2.80856e+07	2.12919e+07	2.81406e+07	2.8551e+07
Atractylenolide I	2.61	level2			213.128	12.5	POS	548772	744638	663446	441432	559695	655768
Arg-Lys	2.6	level2			303.215	284.8	POS	1.6249e+06	7.53497e+06	7.62013e+06	3.19949e+06	2.30636e+06	7.06852e+06
(4E,6E)-2-(Hydroxymethyl)-3-(3-methoxy-3-oxopropyl)deca-4,6-dienoic acid	2.6	level2			285.167	261.6	POS	5.56656e+07	6.32696e+07	5.82657e+07	5.83035e+07	6.1378e+07	6.39196e+07
Triparanol	2.6	level2			438.22	259.4	POS	4.76935e+06	5.94449e+06	5.31841e+06	5.24715e+06	6.71843e+06	7.27942e+06
Cilazapril	2.6	level2			418.231	259.1	POS	2.75272e+06	3.6109e+06	3.41208e+06	4.66611e+06	4.56198e+06	4.51018e+06
Arg-Gln	2.6	level2			301.163	254.9	NEG	1.55977e+07	1.75918e+07	1.75181e+07	1.07946e+07	1.15937e+07	1.27163e+07
6-(2-Thienyl)-2,4-hexadienoic acid isobutylamide	2.6	level2			250.128	217.5	POS	6.40583e+06	6.8939e+06	7.43327e+06	5.71727e+06	6.38655e+06	6.03837e+06
Nalbuphine	2.6	level2			358.198	208.6	POS	1.75037e+06	1.75252e+06	3.65896e+06	2.24801e+07	1.88065e+07	2.18037e+07
21-Deacetoxy-11-oxodeflazacort	2.6	level2			382.198	192.3	POS	6.26903e+06	5.74082e+06	6.4607e+06	7.91417e+06	7.38291e+06	7.87314e+06
Phenol, 2-[4-[(3,5-dichlorophenyl)amino]-6-methyl-2-pyrimidinyl]-	2.6	level2			344.039	190.7	NEG	1.34076e+08	1.66324e+08	1.50551e+08	8.42543e+07	9.41858e+07	1.05982e+08
Mitomycin	2.6	level2			333.123	185.1	NEG	609712	704977	733597	1.4262e+06	1.78167e+06	3.28058e+06
Lonicerin	2.6	level2			371.194	172.5	POS	4.68311e+06	2.48229e+06	5.30506e+06	9.42033e+06	1.11592e+07	1.16952e+07
Rutaecarpine	2.6	level2			288.107	166.3	POS	2.71151e+06	2.05451e+06	2.29843e+06	4.99373e+06	5.5598e+06	3.12813e+06
TOBRAMYCIN	2.6	level2			506.226	142.6	POS	0	259726	55126.1	2.43615e+07	2.87806e+07	2.98853e+07
1-[4-(Acetylamino)phenyl]-5-oxo-3-pyrrolidinecarboxylic acid	2.6	level2			261.088	141.8	NEG	2.83265e+07	3.71843e+07	3.39601e+07	2.64718e+07	2.97538e+07	3.16334e+07
Blumealactone_A	2.6	level2			365.193	136.3	POS	1.06344e+07	1.34766e+07	1.22124e+07	1.20171e+07	1.31315e+07	1.46699e+07
Asparaginyl-Proline	2.6	level2			230.114	124.9	POS	3.76169e+07	4.74414e+07	4.94665e+07	3.72894e+07	4.20522e+07	4.14237e+07
Apiosylrhododendrin	2.6	level2			459.187	117.7	NEG	1.83954e+06	1.47528e+06	1.29921e+06	2.54904e+07	6.72532e+06	1.51071e+07
Hecogenin	2.6	level2			431.313	105.8	POS	38018.7	0	0	7.78388e+06	8.39656e+06	8.33407e+06
tert-Butyl 3-(trifluoromethyl)-1,4,5,7-tetrahydro-6H-pyrazolo[3,4-c]pyridine-6-carboxylate	2.6	level2			290.115	105.6	NEG	1.58577e+08	1.69839e+08	1.72715e+08	1.47189e+08	1.48001e+08	1.56181e+08
LSD	2.6	level2			324.204	102.9	POS	1.88262e+07	3.00239e+07	2.57436e+07	1.54483e+07	1.4243e+07	1.55178e+07
18-Hydroxycorticosterone	2.6	level2			363.213	99.1	POS	2.20206e+07	2.32995e+07	2.35632e+07	4.23299e+07	4.70663e+07	5.63476e+07
Litcubinine	2.6	level2			315.144	75.1	POS	9.3193e+06	1.11024e+07	1.00407e+07	2.53806e+06	3.49511e+06	6.81366e+06
5-(2-Chlorophenyl)-4-pyrimidinamine	2.6	level2			206.046	64.8	POS	1.30206e+07	1.75103e+07	1.56279e+07	2.36944e+07	2.73897e+07	2.55005e+07
3-Amino-4-hydroxy-N-methylbenzenesulfonamide	2.6	level2			203.049	41.5	POS	1.98515e+07	2.14012e+07	1.99886e+07	1.54274e+07	1.64735e+07	1.94345e+07
3,4-Diamino-1-benzenesulfonic acid	2.6	level2			187.018	39.5	NEG	1.73388e+07	2.51787e+07	2.08867e+07	1.73279e+07	1.82601e+07	2.3018e+07
5-(Cyclohexylamino)uracil	2.6	level2			208.109	38.1	NEG	1.58342e+07	1.72979e+07	1.68707e+07	1.31044e+07	9.13648e+06	1.45943e+07
3-Allyl-5-isobutylimidazolidine-2,4-dione	2.6	level2			197.129	37.6	POS	1.57883e+08	1.83151e+08	1.70148e+08	1.37166e+08	1.53378e+08	1.71556e+08
Clozapine	2.6	level2			327.135	32.4	POS	4.89766e+06	5.83128e+06	5.40678e+06	3.88194e+06	3.96558e+06	5.76178e+06
2-Fluoro-4'-hydroxybenzophenone	2.6	level2			215.049	28.9	NEG	8.8135e+06	1.13555e+07	1.04532e+07	8.0048e+06	8.37781e+06	1.00395e+07
6-(3,5-Dimethyl-1H-pyrazol-1-yl)-3(2H)-pyridazinone	2.6	level2			189.077	16	NEG	4.06993e+07	5.47781e+07	4.66316e+07	3.71671e+07	4.09871e+07	4.58851e+07
2-Heptylquinolin-4(1H)-one	2.59	level2			244.172	307.2	POS	5.71936e+06	6.63539e+06	6.54428e+06	475037	510917	756816
3-((4,7-Dimethyl-1-((1E)-prop-1-en-1-yl)-1,5,6,7,8,8a-hexahydronaphthalen-2-yl)carbonyl)-4-hydroxy-5-(4-hydroxyphenyl)pyridin-2(1H)-one	2.59	level2			430.206	257.8	NEG	2.23496e+06	2.51353e+06	2.5089e+06	1.96824e+06	2.16586e+06	2.28196e+06
1H-Pyrazolo[3,4-d]pyrimidine, 1-methyl-3-[1-methyl-5-(4-methylphenyl)-1H-pyrazol-4-yl]-4-[(3S)-3-(1-piperidinyl)-1-pyrrolidinyl]-	2.59	level2			457.279	254.9	POS	2.69106e+07	3.21799e+07	2.98754e+07	562907	379032	833213
4-Methyl-N-(4-methyl-2-pyridinyl)benzenesulfonamide	2.59	level2			261.073	251.8	NEG	5.29131e+07	6.39817e+07	6.03611e+07	2.07623e+07	2.23666e+07	2.5097e+07
1(2H)-Isoquinolinone, 3,4-dihydro-5-[4-(1-piperidinyl)butoxy]-	2.59	level2			303.204	230.3	POS	3.12347e+07	3.4953e+07	3.33747e+07	2.47787e+07	2.59775e+07	2.95521e+07
Valyl-Glycine	2.59	level2			175.108	228	POS	1.74269e+07	2.02115e+07	1.88332e+07	1.37369e+07	7.86499e+06	1.17222e+07
Loratadine	2.59	level2			383.155	223	POS	3.27305e+07	3.89845e+07	3.58142e+07	2.28112e+07	2.41959e+07	2.42345e+07
2,4(1H,3H)-Pyrimidinedione, 6-[4-(3-chlorophenyl)-1-piperazinyl]-3-cyclohexyl-	2.59	level2			387.163	197.8	NEG	2.77935e+07	3.184e+07	3.03545e+07	2.70698e+07	1.91486e+07	3.14863e+07
4-{[4'-Methyl-2'-(propanoylamino)-4,5'-bi-1,3-thiazol-2-yl]amino}benzoic acid	2.59	level2			387.06	177.8	NEG	2.12886e+08	2.18846e+08	3.03639e+08	2.60594e+08	1.4383e+08	2.15816e+08
Toceranib	2.59	level2			395.192	162.4	NEG	3.54144e+08	4.0771e+08	3.8642e+08	3.69375e+08	4.51819e+08	4.23423e+08
Semagacestat	2.59	level2			360.193	141.8	NEG	5.90295e+06	7.59185e+06	6.57347e+06	8.9071e+06	9.92256e+06	1.05522e+07
2-(4-tert-Butylphenyl)-4-quinolinecarboxylic acid	2.59	level2			306.149	138.2	POS	8.67315e+06	1.22711e+07	1.04872e+07	2.52208e+06	2.64151e+06	3.00992e+06
1-Hydroxy-2-naphthoic acid	2.59	level2			187.042	126.4	NEG	8.41089e+07	1.01865e+08	9.12729e+07	7.68622e+07	6.45161e+07	9.26362e+07
3-Fluoro-4-(4-thiomorpholinyl)aniline	2.59	level2			213.088	125.7	POS	7.74119e+06	9.02092e+06	8.77409e+06	5.93933e+06	7.09709e+06	7.38715e+06
17-Desacetylnorgestimate	2.59	level2			328.224	119.3	POS	3.09862e+08	3.75782e+08	3.50319e+08	1.275e+09	1.31589e+09	1.40287e+09
Difenoxuron	2.59	level2			287.14	110.1	POS	1.90292e+07	2.35235e+07	2.15744e+07	2.49715e+07	2.68378e+07	2.8136e+07
6-Thioxo-1,5,6,7-tetrahydro-4H-pyrazolo[3,4-d]pyrimidin-4-one	2.59	level2			167.002	85.7	NEG	1.75545e+07	1.77254e+07	1.70594e+07	1.37876e+07	1.11152e+07	1.5162e+07
Cymorcin_diglucoside	2.59	level2			491.213	53	POS	2.61124e+07	2.74904e+07	2.70073e+07	3.15542e+07	3.01794e+07	2.54167e+07
3-(Aminocarbonyl)benzoic acid	2.59	level2			164.035	34.5	NEG	1.7613e+07	2.84506e+07	2.57697e+07	1.61095e+07	2.24962e+07	2.21193e+07
2-(2H-Tetraazol-5-yl)aniline	2.59	level2			162.078	27.5	POS	2.26142e+07	2.47781e+07	2.2411e+07	1.85513e+07	2.02495e+07	2.26809e+07
7H-Benz[h]imidazo[4,5-f]isoquinolin-7-one, 2-(1,1-dimethylethyl)-9-fluoro-1,6-dihydro-	2.59	level2			310.138	26.7	POS	1.14081e+06	1.00518e+06	1.04648e+06	9.16932e+06	8.83987e+06	7.15854e+06
6-Bromo-2-methyl-4(1H)-quinolinone	2.59	level2			235.974	18.7	NEG	6.79768e+06	8.0394e+06	6.45434e+06	5.17723e+06	572640	2.60472e+07
Triptophenolide	2.59	level2			311.168	14.2	NEG	5.88976e+07	9.56273e+07	6.86024e+07	6.97071e+07	4.84123e+07	6.02058e+07
5-(1-Piperidinylsulfonyl)-1H-indole-2,3-dione	2.58	level2			293.063	296.7	NEG	3.84556e+06	3.54417e+06	3.98328e+06	3.82264e+06	3.84056e+06	3.70876e+06
Methyl morpholine-3-carboxylate	2.58	level2			146.081	284.3	POS	6.43726e+06	5.5701e+06	5.1898e+06	5.14153e+06	8.20143e+06	5.78095e+06
Rescinnamine	2.58	level2			635.29	268.5	POS	2.15724e+06	2.44131e+06	2.74711e+06	1.02995e+06	1.17264e+06	1.01909e+06
1H-Indole-3,5-dicarboxylic acid, 1-[3-[4-(decyloxy)phenoxy]-2-oxopropyl]-, 3-methyl ester	2.58	level2			524.269	261.6	POS	496280	416673	833364	204428	505398	566517
2H-1-Benzopyran-2-one, 7-mercapto-4-methyl-	2.58	level2			191.019	259.3	NEG	1.59878e+09	2.62906e+09	1.7856e+09	1.44542e+09	2.34943e+09	1.58925e+09
Neryl_glucoside	2.58	level2			317.194	245.1	POS	1.45736e+07	1.6333e+07	1.57235e+07	1.14104e+07	1.23142e+07	1.25814e+07
Glabrol	2.58	level2			415.194	245	POS	1.3891e+07	1.02353e+07	1.39995e+07	1.82259e+07	1.95785e+07	1.28549e+07
Morphine N-oxide	2.58	level2			302.136	237.3	POS	6.53697e+06	6.8095e+06	6.29251e+06	9.00013e+06	9.01195e+06	1.03786e+07
Asticolorin_B	2.58	level2			537.196	226.7	POS	7.03421e+06	5.47323e+06	7.56035e+06	7.43888e+06	5.85191e+06	7.03137e+06
2-Amino-6-(methylsulfanyl)-3,5-pyridinedicarbonitrile	2.58	level2			191.041	217.8	POS	1.24398e+06	593262	822008	8.45572e+07	8.48267e+07	9.12747e+07
5-(2-Thienylmethylene)-2,4,6(1H,3H,5H)-pyrimidinetrione	2.58	level2			221.004	217.7	NEG	1.88393e+07	2.10199e+07	2.07151e+07	5.79378e+07	5.03397e+07	6.5402e+07
Pteroside_B	2.58	level2			381.189	210.5	POS	1.39301e+06	1.17728e+06	1.34196e+06	6.30599e+07	4.62395e+07	6.63115e+07
4H-Pyrrolo[3,2-c]pyridin-4-one, 1,5,6,7-tetrahydro-2-[2-(3-quinolinyl)-4-pyridinyl]-	2.58	level2			341.143	210	POS	1.17086e+07	2.04969e+07	1.2911e+07	9.1947e+06	1.20378e+07	1.15669e+07
Thr-Gly-Thr	2.58	level2			276.12	202.6	NEG	1.53013e+07	1.65402e+07	1.71378e+07	1.58211e+07	2.23461e+07	1.90307e+07
Gln-Ala	2.58	level2			216.099	201.9	NEG	1.1695e+08	1.32077e+08	1.28177e+08	1.38091e+07	1.68769e+07	1.59065e+07
1H-Pyrrole-2,5-dione, 1-methyl-3-(1-methyl-1H-indol-3-yl)-4-(pentylamino)-	2.58	level2			326.183	193.1	POS	3.55584e+07	4.00465e+07	4.01278e+07	2.53871e+07	2.48325e+07	3.02647e+07
7-Aminoflunitrazepam	2.58	level2			284.122	190.1	POS	7.1569e+06	5.49288e+06	5.68098e+06	9.52158e+06	9.24186e+06	5.36094e+06
4-Acetamido-2-aminobutanoic_acid	2.58	level2			161.092	188.4	POS	5.81628e+07	6.84284e+07	6.46495e+07	1.82101e+06	1.79353e+06	2.09534e+06
Dienogest	2.58	level2			312.193	186.3	POS	5.37729e+06	4.40165e+06	4.18856e+06	1.39862e+08	7.29844e+07	1.44574e+08
Finasteridecarboxylic acid	2.58	level2			401.241	159.5	NEG	2.48619e+07	3.1608e+07	2.90598e+07	2.13925e+07	2.34152e+07	2.47524e+07
8-Imino-2',5',5',8a'-tetramethyl-3,3',4',4a',5',6,6',7,7',8,8',8a'-dodecahydro-2'H-spiro[furo[2,3-e]isoindole-2,1'-naphthalene]-4,6'-diol	2.58	level2			383.23	157.7	NEG	1.0866e+08	1.25694e+08	1.20579e+08	1.52174e+07	1.82779e+07	1.98506e+07
Picrotin	2.58	level2			309.101	143.2	NEG	1.076e+07	1.66703e+07	1.40384e+07	9.86719e+06	6.18713e+06	1.55923e+07
Leucenol	2.58	level2			199.072	141.6	POS	1.94766e+07	2.36351e+07	2.36722e+07	1.61186e+07	1.62206e+07	2.01957e+07
Methanone, [1-(4-penten-1-yl)-1H-indol-3-yl](2,2,3,3-tetramethylcyclopropyl)-	2.58	level2			310.213	114.5	POS	1.06814e+07	1.44945e+07	1.32551e+07	8.9215e+06	9.97314e+06	1.12307e+07
Danazol	2.58	level2			338.208	98.9	POS	850847	884319	1.315e+06	1.68387e+06	727039	680278
Methanone, (2,2,3,3-tetramethylcyclopropyl)[1-(4,4,4-trifluorobutyl)-1H-indol-3-yl]-	2.58	level2			352.185	92.5	POS	2.36081e+07	1.97905e+07	2.19884e+07	8.94975e+06	8.95348e+06	6.75122e+06
3-Hydroxy-3H-benzo[de]isochromen-1-one	2.58	level2			199.038	69.3	NEG	1.28729e+07	1.55111e+07	1.42961e+07	5.11164e+06	2.58926e+06	1.31749e+07
Carbamic acid, (6-propoxy-2-benzothiazolyl)-, methyl ester	2.58	level2			267.078	46.1	POS	4.65012e+07	4.60682e+07	4.842e+07	5.05339e+07	5.34546e+07	4.37027e+07
Hexobarbital	2.58	level2			237.123	39.2	POS	3.51124e+07	4.22723e+07	3.79883e+07	3.35827e+07	3.44254e+07	5.03029e+07
N-Benzyl-6,7-dimethoxy-4-quinazolinamine	2.58	level2			296.136	32	POS	2.35266e+07	2.91787e+07	2.7247e+07	6.14993e+07	6.5531e+07	7.7166e+07
5-Butyl-1H-pyrazole-3-carboxylic acid	2.58	level2			169.097	31.8	POS	2.79751e+07	4.59577e+07	4.39552e+07	3.46495e+07	3.66461e+07	2.6429e+07
Benzamide, N-[2-[[(3R)-1-[trans-4-hydroxy-4-(6-methoxy-3-pyridinyl)cyclohexyl]-3-pyrrolidinyl]amino]-2-oxoethyl]-3-(trifluoromethyl)-	2.58	level2			521.24	26.5	POS	1.92577e+07	2.4586e+07	1.88984e+07	1.35421e+07	1.46568e+07	2.08645e+07
1,10-Dihydroxy-8-(hydroxymethyl)naphtho[1,2-c]isochromen-6-one	2.58	level2			307.064	14.2	NEG	2.86534e+07	3.46937e+07	3.27624e+07	2.73009e+07	3.12449e+07	3.35797e+07
2,4-Dichloro-5-ethyl-3-methylphenol	2.58	level2			203.001	13.1	NEG	2.8135e+07	3.73262e+07	3.40098e+07	2.74085e+07	3.28147e+07	3.48931e+07
Rebaudioside B	2.58	level2			803.378	174.9	NEG	3.63388e+06	4.7015e+06	4.24423e+06	1.51505e+07	1.53363e+07	1.84019e+07
(Methylenecyclopropyl)acetyl-L-carnitine	2.57	level2			256.153	304.6	POS	2.17066e+06	2.9388e+06	2.4895e+06	2.61985e+06	2.71716e+06	2.97253e+06
9H-Carbazole, 2-[(2E)-2-(1-azabicyclo[2.2.2]oct-3-ylidene)-2-fluoroethoxy]-	2.57	level2			337.172	277.1	POS	1.97732e+07	2.45281e+07	2.48434e+07	2.38121e+07	2.53786e+07	7.37128e+07
(8R,9a'S,10a'S)-1',1',4,4,12'-Pentamethyl-6',7',8',9',10',10a'-hexahydro-1'H,4H,11'H-spiro[1,4-dioxepino[2,3-g]indole-8,2'-[3a,9a](epiminomethano)cyclopenta[b]quinolizine]-9,11'(10H)-dione	2.57	level2			478.265	271	POS	5.7751e+06	5.65494e+06	5.46759e+06	1.65045e+06	1.41781e+06	1.22234e+06
Ponatinib	2.57	level2			531.207	251.9	NEG	2.38946e+06	3.03934e+06	2.79472e+06	2.38646e+06	2.77916e+06	2.95724e+06
Cinncassiol_A	2.57	level2			383.205	232.5	POS	1.72471e+07	1.88845e+07	1.79898e+07	2.74309e+07	2.89857e+07	3.05035e+07
Hydroxyprolyl-Threonine	2.57	level2			233.113	223.5	POS	1.10346e+07	1.20587e+07	1.08576e+07	1.04883e+07	1.1769e+07	1.14609e+07
17-phenyl-trinor-PGE2	2.57	level2			385.206	221.4	NEG	2.33327e+06	4.57426e+06	3.58706e+06	4.86404e+06	5.20979e+06	6.5655e+06
Seneciphyllin	2.57	level2			334.162	220.2	POS	1.59155e+07	1.70776e+07	2.21449e+07	1.72141e+07	2.11022e+07	2.27198e+07
3-Cyclohexyl-2-sulfanyl-4(3H)-quinazolinone	2.57	level2			259.091	215	NEG	2.58387e+06	4.37765e+06	4.10092e+06	3.32059e+06	1.39618e+07	5.80898e+06
Finasteride	2.57	level2			373.281	188.3	POS	4.56654e+07	5.30018e+07	6.38892e+07	2.46386e+07	2.37726e+07	2.62392e+07
4-Imidazolidinepropanoic acid, 4-methyl-2,5-dioxo-, methyl ester	2.57	level2			199.072	183.1	NEG	5.80511e+07	7.37496e+07	6.86947e+07	5.99874e+07	6.43715e+07	7.44169e+07
2-Amino-6-cyclopropyl-4-(4-fluorophenyl)nicotinonitrile	2.57	level2			254.112	181.1	POS	1.09343e+07	9.91657e+06	1.02909e+07	6.59467e+06	6.9145e+06	5.3922e+06
Met-Ser	2.57	level2			235.076	169.8	NEG	9.69182e+07	1.15822e+08	1.06544e+08	7.54921e+06	9.42561e+06	9.17443e+06
N-(1-Naphthyl)-N'-phenylthiourea	2.57	level2			277.082	160.6	NEG	3.274e+07	3.93336e+07	3.64286e+07	3.59331e+07	3.57561e+07	4.37452e+07
1-Hexanol_arabinosylglucoside	2.57	level2			397.209	159.5	POS	1.0036e+08	1.1412e+08	1.05288e+08	8.2458e+07	8.95102e+07	9.72867e+07
(3.beta.)-Allopregnanolone sulfate	2.57	level2			397.209	146.9	NEG	5.95049e+06	9.15512e+06	6.33636e+06	1.73882e+07	1.97561e+07	2.50336e+07
Warfarin	2.57	level2			309.106	135	NEG	3.0402e+06	3.80853e+06	3.37853e+06	3.78363e+06	6.4791e+06	3.59088e+06
Desmethylverapamil	2.57	level2			439.257	130.4	NEG	6.80134e+06	7.93986e+06	6.04261e+06	7.85845e+06	9.23953e+06	8.85009e+06
3-Pyridinecarbonitrile, 1,2-dihydro-4-methyl-2-thioxo-6-(trifluoromethyl)-	2.57	level2			217.003	115.3	NEG	4.85613e+07	6.42697e+07	6.63422e+07	1.03006e+08	2.47709e+07	6.40016e+07
6-(Ethylsulfonyl)-2H-1,4-benzoxazin-3(4H)-one	2.57	level2			240.036	115.1	NEG	3.12942e+07	1.1564e+07	1.83953e+07	2.85304e+07	6.47042e+06	1.36323e+07
Equisetin	2.57	level2			372.214	114.3	NEG	9.21715e+06	1.23386e+07	1.12107e+07	7.94683e+06	7.97585e+06	9.33135e+06
Ethenodeoxyadenosine	2.57	level2			276.106	98.6	POS	4.05046e+06	4.80969e+06	4.67954e+06	4.50382e+06	6.77508e+06	6.15767e+06
4,7,8-Trimethoxy-3,5-dimethylcoumarin	2.57	level2			265.104	78.6	POS	2.16968e+07	1.83445e+07	2.19778e+07	5.45525e+06	4.33059e+06	6.74853e+06
6,7-Dimethoxyquinolin-4-ol	2.57	level2			204.066	63.4	NEG	1.11447e+07	1.24768e+07	7.25201e+06	1.12514e+07	1.27083e+07	1.12086e+07
Pyrazolo[1,5-a]pyrimidine-3-carbonitrile, 4,7-dihydro-5-methyl-6-(1-methylethyl)-7-oxo-	2.57	level2			217.109	52.5	POS	2.88301e+07	3.35894e+07	3.08332e+07	2.8502e+07	2.87758e+07	3.05845e+07
3-Hydroxy-9,10-Dimethoxypterocarpan	2.57	level2			301.097	34.6	POS	8.0814e+06	1.02507e+07	8.88825e+06	4.34706e+06	4.419e+06	5.38293e+06
2-Chloro-1-(5-chloro-2-methyl-1H-indol-3-yl)ethanone	2.57	level2			239.997	15.4	NEG	1.20407e+07	1.30836e+07	1.3189e+07	1.17609e+07	1.2356e+07	1.25754e+07
Saluamine	2.56	level2			248.974	335.1	NEG	1.19749e+07	4.00449e+07	1.44938e+07	3.76698e+07	3.79571e+07	1.23718e+07
3,5-Di-tert-butyl-4-hydroxybenzoic acid	2.56	level2			251.167	307.7	POS	1.06559e+07	1.28056e+07	1.22156e+07	620762	2.18119e+06	916848
2,2'-(2-Hydroxyethylazanediyl)diacetic acid	2.56	level2			176.056	296.7	NEG	7.57397e+06	9.4855e+06	8.20842e+06	8.15645e+06	4.20702e+06	3.9457e+06
Antibiotic F 1839A	2.56	level2			402.223	284.4	POS	1.69158e+06	1.45243e+06	1.42361e+06	254746	329279	899075
Risperidone	2.56	level2			411.217	280.1	POS	1.12763e+07	1.29551e+07	1.18318e+07	1.28311e+07	1.39305e+07	1.41771e+07
11.alpha.-Hydroxyprogesterone .beta.-D-glucuronide	2.56	level2			505.25	279.2	NEG	4.17362e+06	5.31416e+06	4.97623e+06	3.9702e+06	4.45011e+06	4.90296e+06
Lewis A trisaccharide	2.56	level2			528.192	276.4	NEG	243386	161878	148260	23237.3	17595.7	16615.1
Kukoamine B	2.56	level2			553.294	267.3	POS	9.99124e+06	1.09099e+07	9.83602e+06	2.61698e+06	2.38808e+06	2.77578e+06
Methanone, (4-ethyl-1-naphthalenyl)(5-hydroxy-1-pentyl-1H-indol-3-yl)-	2.56	level2			386.215	264.3	POS	353191	424322	3.60289e+06	4.70102e+06	4.70812e+06	4.4619e+06
2-Chloro-6-fluoro-1H-1,3-benzodiazole	2.56	level2			168.999	258.9	NEG	1.03503e+07	1.29113e+07	1.32415e+07	1.04071e+07	1.15243e+07	1.19756e+07
Rosmaricine	2.56	level2			346.197	192.6	POS	2.95235e+07	3.43173e+07	3.49138e+07	3.2922e+07	3.12486e+07	3.60702e+07
2-(3,4-Dihydroxy-2,2-dimethyl-3,4-dihydrochromen-6-yl)-7-hydroxy-8-(3-methylbut-2-enyl)-2,3-dihydrochromen-4-one	2.56	level2			423.176	179	NEG	1.33231e+06	1.1899e+06	480589	1.28319e+07	1.61938e+07	2.6206e+07
Convolvamine	2.56	level2			306.167	175.2	POS	4.7331e+07	5.72585e+07	5.37114e+07	3.47263e+07	3.71517e+07	4.37819e+07
4-Chloro-N-(1-methyl-4-piperidinyl)benzamide	2.56	level2			253.113	158.1	POS	1.26102e+07	1.47507e+07	1.36037e+07	1.26878e+07	1.26949e+07	1.27101e+07
trans-Zeatin	2.56	level2			220.118	157.5	POS	1.90641e+07	2.2485e+07	2.12994e+07	1.05851e+07	1.25775e+07	1.24898e+07
25-Acetylvulgaroside	2.56	level2			479.3	156.4	POS	4.36244e+07	5.34505e+07	4.96407e+07	1.83133e+06	2.38665e+06	1.81857e+06
5,6,7,8-Tetrahydro-1H-spiro[benzo[4,5]thieno[2,3-d]pyrimidine-2,1'-cyclohexane]-4(3H)-thione	2.56	level2			291.099	155.5	NEG	5.66494e+07	7.13141e+07	7.71493e+07	6.15508e+07	7.70571e+07	8.75972e+07
5-(4-Hydroxybenzylidene)-1,3-dimethyl-2,4,6(1H,3H,5H)-pyrimidinetrione	2.56	level2			259.075	139.5	NEG	2.79983e+08	3.51576e+08	3.19541e+08	3.89916e+08	4.7428e+08	4.59251e+08
Amisulpride	2.56	level2			370.183	139.3	POS	1.03871e+06	986680	677509	486456	646158	573701
Zolpidem	2.56	level2			308.172	127.2	POS	3.45952e+07	4.22862e+07	3.88956e+07	1.27467e+08	1.28253e+08	4.22121e+07
Ikarugamycin	2.56	level2			477.273	122.1	NEG	1.4559e+07	1.81124e+07	1.69498e+07	877968	1.41548e+06	1.34854e+06
Glabranine	2.56	level2			323.125	121.3	NEG	1.40333e+06	2.01179e+06	1.7973e+06	1.18879e+06	1.52541e+06	1.70713e+06
Glu-Phe	2.56	level2			293.114	117.6	NEG	1.27168e+07	1.60805e+07	1.5376e+07	1.25538e+07	1.28251e+07	1.36737e+07
3-Methyl-2-thioxo-2,3,5,6,7,8-hexahydro[1]benzothieno[2,3-d]pyrimidin-4(1H)-one	2.56	level2			251.035	108.9	NEG	1.84436e+07	2.21763e+07	2.09764e+07	1.65733e+07	1.64754e+07	1.95184e+07
Chaetoglobosin A	2.56	level2			527.252	106	NEG	3.02706e+07	3.60248e+07	3.41824e+07	2.63519e+07	2.04889e+07	2.87431e+07
Cinitapride	2.56	level2			403.235	104.1	POS	8.2963e+06	1.07803e+07	9.67467e+06	7.2878e+06	7.45365e+06	8.58607e+06
5-Fluorouridine	2.56	level2			261.055	82.6	NEG	1.03452e+07	2.02008e+07	1.40905e+07	9.29212e+06	1.27841e+07	1.61603e+07
Ethyl 4-methyl-5-[(propan-2-yl)oxy]-9H-pyrido[3,4-b]indole-3-carboxylate	2.56	level2			311.14	66.2	NEG	1.40251e+07	1.44025e+07	1.70414e+07	1.46832e+06	1.07394e+06	1.42689e+06
9-Allyl-2-phenyl-9H-imidazo[1,2-a]benzimidazole	2.56	level2			274.135	56.7	POS	1.81023e+06	939219	1.26808e+06	2.02115e+06	1.04522e+06	3.23791e+06
Lenalidomide__	2.56	level2			258.091	49.5	NEG	2.91259e+07	3.56376e+07	3.23224e+07	2.36529e+07	2.46758e+07	2.66754e+07
2-Propenamide, 2-cyano-3-(3,4-dihydroxyphenyl)-N-(phenylmethyl)-, (2E)-	2.56	level2			293.096	28.9	NEG	2.61077e+07	2.86484e+07	2.92289e+07	2.28422e+07	2.51771e+07	2.57433e+07
8-Geranyl-7-hydroxycoumarin	2.56	level2			297.153	14.5	NEG	2.44182e+07	3.7493e+07	2.64176e+07	2.64095e+07	1.85135e+07	2.14246e+07
5-Carbethoxycytosine	2.55	level2			184.073	303	POS	4.25066e+06	2.80667e+07	5.68114e+06	3.16764e+06	3.31629e+06	2.10123e+07
1H-1,4-Diazepine, 4-(aminoacetyl)hexahydro-2-methyl-1-[(4-methyl-5-isoquinolinyl)sulfonyl]-, (2S)-	2.55	level2			377.168	272.3	POS	1.84618e+06	2.27904e+06	2.1727e+06	2.19488e+06	2.67259e+06	2.25515e+06
N2-Isobutyryl-2'-deoxyguanosine	2.55	level2			336.131	259.7	NEG	2.06026e+07	2.77939e+07	2.46832e+07	1.98392e+07	2.25732e+07	2.55097e+07
6-[(4-Chlorophenyl)amino]pyrimidine-2,4(1H,3H)-dione	2.55	level2			236.023	247.6	NEG	6.59875e+06	8.26331e+06	7.86543e+06	9.29726e+06	9.4012e+06	1.12093e+07
Morphine-6-glucuronide	2.55	level2			460.157	236.6	NEG	7.70467e+06	7.8402e+06	6.5904e+06	9.04582e+06	8.10533e+06	1.03172e+07
Yangonin	2.55	level2			259.093	222.4	POS	1.90875e+07	2.07651e+07	1.8672e+07	2.19897e+07	2.90596e+07	2.30535e+07
6.beta.-Naltrexol	2.55	level2			344.182	221.9	POS	6.58759e+07	6.97016e+07	6.70399e+07	5.02029e+07	7.0075e+07	5.05547e+07
2-Amino-6-sulfanyl-3,5-pyridinedicarbonitrile	2.55	level2			177.025	218.4	POS	8.16875e+07	9.92775e+07	9.36366e+07	6.7669e+07	6.38437e+07	7.9774e+07
TRICARBALLYLIC ACID	2.55	level2			175.025	208.8	NEG	1.22702e+07	1.58573e+07	1.42514e+07	1.17075e+07	1.22867e+07	1.52326e+07
Phenyl 2-(4-methoxyphenyl)-4-quinolinecarboxylate	2.55	level2			356.124	207.1	POS	5.82636e+06	6.67602e+06	6.76306e+06	1.61738e+07	1.61883e+07	1.37914e+07
Mascaroside	2.55	level2			525.231	203.9	POS	1.39536e+07	1.70375e+07	1.58884e+07	1.4931e+07	1.62063e+07	1.68318e+07
Carnequinazoline A	2.55	level2			310.152	201.5	NEG	1.0541e+07	1.15319e+07	1.2192e+07	1.23225e+07	1.44562e+07	1.50155e+07
N-(4-Methylphenyl)-1,3-benzothiazol-2-amine	2.55	level2			241.082	192.6	POS	1.18954e+07	1.30172e+07	1.32039e+07	1.43622e+07	1.26269e+07	1.39706e+07
Octhilinone	2.55	level2			214.127	188.1	POS	794908	796240	690198	2.64647e+07	2.62556e+07	2.93025e+07
3-Methylbutyl 6-O-.alpha.-L-arabinopyranosyl-.beta.-D-glucopyranoside	2.55	level2			381.178	166.8	NEG	2.94288e+06	2.66945e+06	2.94422e+06	5.34895e+06	6.0747e+06	7.20359e+06
[2-[2-(3-Fluorophenyl)ethynyl]-4,6-dimethyl-3-pyridyl]amine	2.55	level2			241.117	158	POS	2.32317e+07	2.03734e+07	2.18314e+07	8.15151e+06	9.54528e+06	8.02394e+06
3-Hydroxy-4-butanolide	2.55	level2			265.091	154.8	POS	2.12595e+07	1.60224e+07	1.67708e+07	2.14961e+07	2.04476e+07	1.11305e+07
Methyl (E)-3-[5-[(E)-4-hydroxy-3-methylbut-2-enyl]-1-methylimidazol-4-yl]prop-2-enoate	2.55	level2			251.137	154.2	POS	6.0238e+06	1.01559e+07	6.20881e+06	5.60341e+07	3.58241e+07	2.94882e+07
2-Naphthalenecarboxamide, N-[2-(4-oxo-1-phenyl-1,3,8-triazaspiro[4.5]dec-8-yl)ethyl]-	2.55	level2			427.219	154	NEG	9.99878e+06	1.24192e+07	1.17373e+07	1.96978e+07	1.58463e+07	2.53938e+07
Cilomilast	2.55	level2			342.167	151.6	NEG	3.69678e+07	4.76101e+07	4.58963e+07	4.16156e+07	6.24682e+07	5.51075e+07
6'-(Diethylamino)-1',3'-dimethyl-3H-spiro[isobenzofuran-1,9'-xanthen]-3-one	2.55	level2			400.186	138.6	POS	1.56829e+06	3.30163e+06	2.85973e+06	3.66642e+07	4.44065e+07	3.78545e+07
1,7-Bis(3,4-dihydroxyphenyl)heptan-3-yl acetate	2.55	level2			373.163	122.8	NEG	4.86202e+06	6.84619e+06	6.13372e+06	4.75062e+06	6.7508e+06	6.39369e+06
Glu-Leu	2.55	level2			259.13	122.5	NEG	3.63451e+07	4.4606e+07	4.03672e+07	3.61639e+07	4.36633e+07	4.39564e+07
Trilostane	2.55	level2			328.188	101.8	NEG	1.7363e+08	2.01251e+08	1.94257e+08	1.54488e+08	1.44256e+08	1.81893e+08
Ethyl 3-[(diethylamino)methyl]-1H-indole-2-carboxylate	2.55	level2			275.172	96.4	POS	1.4067e+08	1.4365e+08	1.34021e+08	1.04581e+08	8.75618e+07	1.12e+08
Endothal	2.55	level2			185.046	93	NEG	4.36935e+07	5.1976e+07	4.61962e+07	3.35953e+07	3.48722e+07	4.19645e+07
Gln-Met	2.55	level2			276.099	78.4	NEG	4.54138e+07	5.60813e+07	5.18691e+07	4.73852e+07	3.70957e+07	5.75713e+07
4-(1,3-Dioxo-1,3-dihydro-2H-isoindol-2-yl)-2-hydroxybenzoic acid	2.55	level2			282.039	74.9	NEG	1.39876e+08	1.73404e+08	1.60039e+08	1.02883e+07	1.32015e+07	1.14307e+07
N-(3-Fluorophenyl)-2-(1-piperazinyl)acetamide	2.55	level2			238.133	73.6	POS	1.27014e+06	3.92332e+06	2.20746e+06	1.39168e+06	2.59691e+06	3.7343e+06
1-Hydroxypyrene	2.55	level2			219.08	71.5	POS	4.86788e+07	6.03619e+07	5.33651e+07	3.33573e+07	3.3162e+07	3.91765e+07
3-Methoxy-5-(2-phenylethyl)phenol	2.55	level2			229.122	62.4	POS	2.41625e+06	2.05111e+06	2.3071e+06	1.15357e+06	1.58919e+06	1.02128e+06
N-{3-[(3-Pyridinylcarbonyl)amino]propyl}nicotinamide	2.55	level2			285.135	40.6	POS	1.32672e+08	1.52941e+08	1.35761e+08	1.11693e+08	1.17038e+08	1.4782e+08
Histidylproline diketopiperazine	2.55	level2			233.103	30.2	POS	1.57048e+07	1.83926e+07	1.65129e+07	3.12273e+07	1.85352e+07	2.02247e+07
N-Cyclohexyl-N'-[2-(1H-imidazol-4-yl)ethyl]urea	2.55	level2			237.17	19	POS	9.40543e+06	1.15231e+07	7.66827e+06	1.21832e+07	1.4068e+07	8.43563e+06
Palbociclib (monohydrochloride)	2.55	level2			446.226	161.7	NEG	2.03595e+07	2.00699e+07	2.1403e+07	6.18794e+06	4.92545e+06	7.13218e+06
15-Acetoxyscirpene-3,4-diol_4-O-a-D-glucopyranoside	2.54	level2			487.217	264.9	POS	2.22716e+06	2.55097e+06	2.53308e+06	3.2307e+06	5.00657e+06	4.87892e+06
Methyl 7-methoxycoumarin-4-acetate	2.54	level2			249.073	256.8	POS	3.60626e+06	4.65679e+06	4.43127e+06	4.31493e+06	4.56927e+06	5.4084e+06
Rhazidigenine_Nb-oxide	2.54	level2			315.203	255.8	POS	5.00052e+06	5.59548e+06	4.71748e+06	2.28114e+08	2.42748e+08	2.69903e+08
4-Cyclohexyl-5-phenyl-2,4-dihydro-3H-1,2,4-triazole-3-thione	2.54	level2			258.104	251.1	NEG	4.11333e+06	5.63994e+06	5.11233e+06	3.05159e+06	3.54488e+06	3.97544e+06
N-Acetylneuraminic acid	2.54	level2			310.114	237.8	POS	1.41276e+07	1.81115e+07	1.64645e+07	1.27822e+07	1.18063e+07	1.63698e+07
Jasmolone_glucoside	2.54	level2			343.174	237.1	POS	3.20811e+06	2.18745e+06	3.69812e+06	2.31788e+07	2.38179e+07	2.45598e+07
Gly-Pro-Glu	2.54	level2			300.12	234.1	NEG	1.19483e+06	1.47334e+06	1.76179e+06	7.7743e+06	7.60431e+06	8.41606e+06
5-(2-methoxyethylamino)-3H-1,3,4-thiadiazole-2-thione	2.54	level2			192.024	225.3	POS	9.93637e+06	1.11151e+07	1.11099e+07	1.17473e+07	1.05563e+07	1.30286e+07
4-Fluoro-N-phenylbenzenesulfonamide	2.54	level2			250.031	225.3	NEG	1.01847e+07	1.15018e+07	1.07245e+07	1.04667e+07	4.15597e+06	1.27741e+07
Luminol	2.54	level2			178.059	222.5	POS	8.63837e+06	1.6137e+07	1.3643e+07	3.2727e+07	3.44841e+07	5.30323e+07
alpha-D-Glucosyl-(1,3)-D-mannose	2.54	level2			343.124	220.2	POS	1.33366e+07	1.62596e+07	1.43285e+07	9.88157e+06	1.07802e+07	1.10378e+07
5-(Trifluoromethyl)-2(1H)-pyridinone	2.54	level2			164.03	212.3	POS	2.89872e+07	3.0758e+07	2.8474e+07	3.15355e+07	3.52829e+07	3.23186e+07
2-(1H-Pyrrol-1-yl)-5,6-dihydro-4H-cyclopenta[b]thiophene-3-carboxylic acid	2.54	level2			232.046	207.7	NEG	0	0	0	2.52554e+06	4.69965e+06	3.90435e+06
7-(4-Fluorophenyl)-5-hydroxy-1,3-benzoxathiol-2-one	2.54	level2			263.02	197.2	POS	2.29453e+06	3.71971e+06	2.72487e+06	7.26321e+06	8.43663e+06	9.34382e+06
N-(1-Phenyl-3,6-diazatricyclo[4.3.1.1~3,8~]undec-9-yl)thiourea	2.54	level2			301.152	188	NEG	7.66203e+07	9.1423e+07	8.35091e+07	5.70124e+07	6.73873e+07	6.84049e+07
Nylidrin	2.54	level2			300.192	174.8	POS	2.06515e+07	3.07337e+07	2.52287e+07	8.81187e+07	9.47087e+07	1.1884e+08
Glycerol_trihexanoate	2.54	level2			387.272	166.2	POS	1.0686e+07	5.67386e+06	7.79647e+06	1.19742e+07	9.30969e+06	5.84595e+06
7-Aminonimetazepam	2.54	level2			266.126	166.1	POS	5.37703e+07	6.39137e+07	5.86845e+07	5.95745e+07	6.20777e+07	7.09938e+07
Met-Leu	2.54	level2			261.125	164.5	NEG	1.08291e+07	3.75105e+06	1.16288e+07	3.70644e+08	4.07742e+08	3.22705e+08
Benzoic acid, 6-[2-hydroxy-4-methyl-6-(3-oxo-1-buten-1-yl)phenoxy]-2-methoxy-3-(1-methoxy-3-methylbutyl)-	2.54	level2			441.186	149.5	NEG	2.08905e+07	2.84926e+07	1.05157e+06	1.52557e+08	2.16162e+08	1.77249e+08
Steviobioside	2.54	level2			665.306	149.3	POS	2.10553e+07	2.21753e+07	2.26365e+07	2.01287e+07	2.02163e+07	2.5857e+07
N-(1-Methyl-3-phenylpropyl)-1H-indole-6-carboxamide	2.54	level2			291.147	147.1	NEG	1.62581e+07	2.00718e+07	1.71715e+07	1.6829e+07	2.48379e+07	2.03153e+07
(4-Oxo-1,3-thiazolidin-3-yl)acetic acid	2.54	level2			160.007	120.4	NEG	1.38291e+07	1.59761e+07	1.57449e+07	1.45083e+07	1.74666e+07	1.78551e+07
Bambuterol	2.54	level2			368.217	117.8	POS	2.23862e+07	2.51898e+07	2.43496e+07	9.00496e+06	8.09757e+06	7.33613e+06
Gibberellin A14	2.54	level2			347.182	117.5	NEG	882558	1.21827e+06	1.06747e+06	6.01287e+06	5.6014e+06	2.78811e+07
2,4-Dodecadienamide, N-(p-hydroxyphenethyl)-, (E,E)-	2.54	level2			314.209	117	NEG	6.41337e+07	8.13473e+07	6.666e+07	2.55919e+07	3.05217e+07	3.33195e+07
Ethanone, 2-(4-methoxyphenyl)-1-(1-pentyl-1H-indol-3-yl)-	2.54	level2			336.192	115	POS	8.10938e+07	5.28049e+07	4.74234e+07	2.8824e+07	3.18675e+07	3.47131e+07
GLYCYRRHIZIC_ACID	2.54	level2			823.403	114.3	POS	0	0	0	1.62264e+07	1.75907e+07	1.80011e+07
Trenbolone	2.54	level2			271.166	94.6	POS	3.07982e+06	4.90886e+06	3.89582e+06	6.87277e+06	6.69613e+06	7.03488e+06
3-(Trifluoromethyl)-5,6,7,8-tetrahydro[1,2,4]triazolo[4,3-a]pyrazine	2.54	level2			193.072	48	POS	7.63022e+06	6.72616e+06	6.30498e+06	5.85803e+06	5.29774e+06	6.78915e+06
5-(Diphenylphosphinyl)pentanoic acid	2.54	level2			301.104	38	NEG	3.76529e+07	4.19418e+07	4.24646e+07	2.83069e+06	3.64217e+06	1.11772e+06
Androstan-4,6-diene-17.beta.-ol-3-one	2.54	level2			287.197	36.6	POS	3.52454e+07	4.18027e+07	3.73489e+07	3.32026e+07	3.71181e+07	4.38973e+07
1-Benzyl-4-phenyl-4-piperidinol	2.54	level2			268.166	35.7	POS	1.57208e+07	1.82731e+07	1.72864e+07	1.65726e+07	1.8183e+07	1.78248e+07
3-acetamidobutanal	2.54	level2			130.087	32.3	POS	4.01624e+06	5.37223e+06	6.04745e+06	5.73816e+06	7.47686e+06	8.90991e+06
Methanone, (1-ethyl-1H-indol-3-yl)-1-naphthalenyl-	2.54	level2			300.135	28.2	POS	1.38617e+06	2.01863e+07	1.87908e+07	1.88764e+07	1.68903e+07	1.73114e+06
2-[2-(2-Aminoethoxy)phenoxy]ethanamine	2.54	level2			197.129	21.4	POS	4.16684e+07	4.70331e+07	4.34765e+07	3.81184e+07	2.98824e+07	3.37709e+07
Mirtazapine	2.53	level2			266.162	282.7	POS	3.51178e+07	4.04117e+07	3.68958e+07	4.44916e+07	5.04157e+07	4.89167e+07
L-Isoleucine .beta.-naphthylamide	2.53	level2			257.161	266.4	POS	1.71576e+07	1.82306e+07	1.71156e+07	1.70105e+07	1.82555e+07	1.64643e+07
4-Imidazolidinone, 3-decyl-5,5-diphenyl-2-thioxo-	2.53	level2			409.232	266	POS	714141	845857	875653	5.66745e+06	6.82317e+06	5.287e+06
Celereoin	2.53	level2			263.088	251.7	POS	3.64263e+07	4.46867e+07	4.34852e+07	3.51571e+07	3.81352e+07	4.39839e+07
7.alpha.-Thiospironolactone	2.53	level2			375.2	250.4	POS	8.9859e+06	9.55674e+06	1.0728e+07	7.63213e+06	8.3673e+06	9.16684e+06
5-Hydroxyrosiglitazone	2.53	level2			372.105	246.7	NEG	5.76221e+06	6.98473e+06	6.49179e+06	6.46675e+06	6.70571e+06	7.36156e+06
Isoroquefortine C	2.53	level2			388.173	234.1	NEG	6.27243e+07	7.59654e+07	7.10888e+07	4.9153e+07	5.27099e+07	6.04054e+07
pibutidine	2.53	level2			357.189	231.3	POS	4.16723e+06	7.23676e+06	4.94433e+06	9.4975e+06	1.37985e+07	8.55219e+06
Dovitinib	2.53	level2			393.188	207.1	POS	1.47167e+06	2.33777e+06	1.78157e+06	2.38133e+07	2.61999e+07	2.7422e+07
3-Bromoquinolin-4-amine	2.53	level2			222.989	197.8	POS	1.63556e+07	2.12099e+07	1.73782e+07	398233	441767	453758
Methyl 1-(cyclohexylmethyl)-1H-indole-3-carboxylate	2.53	level2			272.161	191.7	POS	2.45257e+07	2.71941e+07	2.64468e+07	5.76417e+07	5.74392e+07	6.4249e+07
1-(3,4,5-Trimethoxyphenyl)-1,2,3,4-tetrahydro-6,7-isoquinolinediol	2.53	level2			330.13	188.4	NEG	3.10743e+06	3.81904e+06	3.6485e+06	4.79506e+06	4.74496e+06	5.85038e+06
(3aS,5S,11bR,E)-12-Ethylidene-1,2,3a,4,5,7-hexahydro-3,5-ethanopyrrolo[2,3-d]carbazole-6-carbaldehyde	2.53	level2			293.161	142.4	POS	9.51717e+07	1.12692e+08	1.10495e+08	6.51546e+07	6.87427e+07	7.68942e+07
2-Hydroxy-4-methoxybenzophenone	2.53	level2			227.069	126.1	NEG	2.57455e+07	2.86744e+07	2.65785e+07	2.13846e+07	4.2538e+07	2.74369e+07
5-O-Desmethyldonepezil	2.53	level2			366.203	122.7	POS	5.01523e+07	5.54453e+07	5.40978e+07	1.94002e+07	1.93568e+07	1.88866e+07
5,6-Isopropylidene-L-ascorbic acid	2.53	level2			215.056	119.5	NEG	8.44826e+06	1.16224e+07	1.05554e+07	7.7236e+06	7.65732e+06	8.91865e+06
Bismurrayafoline_E	2.53	level2			725.422	118.9	POS	829257	1.5031e+06	1.39247e+06	1.98251e+07	3.48378e+07	2.1747e+07
Senkirkin	2.53	level2			366.186	111.1	POS	3.62452e+06	4.01182e+06	5.04421e+06	3.03295e+06	2.05214e+06	3.4157e+06
Oxibendazole	2.53	level2			250.117	35.3	POS	2.56986e+07	1.88218e+07	1.89073e+07	2.74657e+07	2.71037e+07	2.29103e+07
Piperanine	2.53	level2			288.156	27.1	POS	0	0	0	1.14419e+07	1.42389e+07	1.71557e+07
(1-tert-Butylazetidin-2-yl)methanamine	2.52	level2			143.155	315.9	POS	5.128e+06	1.21397e+07	1.19576e+07	1.12643e+07	3.30561e+06	2.51104e+06
Myriocin	2.52	level2			402.282	309.7	POS	3.76149e+06	4.64221e+06	4.72949e+06	4.28693e+06	4.46398e+06	4.56129e+06
D-(-)-Salicin	2.52	level2			579.692	276.2	NEG	2.99605e+06	2.81391e+06	2.73659e+06	2.38468e+06	1.90321e+06	1.32763e+06
5'-Amino-4-methyl-[1,1':3',1''-terphenyl]-4',6'-dicarbonitrile	2.52	level2			310.13	270.4	POS	8.3503e+06	8.67537e+06	8.63782e+06	8.66073e+06	2.10995e+07	8.44313e+06
.beta.-D-Glucopyranosiduronic acid, 4-[3-(1-naphthalenylcarbonyl)-1H-indol-1-yl]butyl	2.52	level2			518.177	266.9	NEG	1.90822e+06	2.43649e+06	2.18096e+06	2.01961e+06	1.82823e+06	2.06925e+06
7-[(6-hydroxy-5,5,8a-trimethyl-2-methylidene-3,4,4a,6,7,8-hexahydro-1H-naphthalen-1-yl)methoxy]chromen-2-one	2.52	level2			405.2	264.7	POS	4.19819e+06	4.84273e+06	4.95105e+06	6.30031e+06	7.22339e+06	5.47335e+06
Ascochitin	2.52	level2			277.103	250.2	POS	2.16843e+07	2.70227e+07	2.34976e+07	1.03209e+07	1.28489e+07	1.29649e+07
Isopropalin	2.52	level2			310.177	245.8	POS	4.71369e+06	5.24885e+06	5.01432e+06	1.13426e+07	1.18525e+07	1.22675e+07
5-(9-Anthrylmethylene)-2,4,6(1H,3H,5H)-pyrimidinetrione	2.52	level2			315.081	225.7	NEG	6.79501e+07	8.57598e+07	7.78715e+07	9.02061e+07	7.27011e+07	1.12598e+08
4-Hydroxy-6-methyl-2-oxo-1,2-dihydropyridine-3-carboxamide	2.52	level2			169.059	218.3	POS	3.18177e+06	3.00309e+06	3.28797e+06	1.97209e+07	2.32909e+07	1.91705e+07
1-(2H-1,3-Benzodioxol-5-yl)-2-[2,6-dimethoxy-4-(prop-2-en-1-yl)phenoxy]propyl_benzoate	2.52	level2			477.197	211.2	POS	8.25012e+07	6.77307e+07	8.49412e+07	9.06471e+07	7.21721e+07	8.8774e+07
Isopropylcocaine	2.52	level2			332.183	206.7	POS	7.40359e+07	9.19685e+07	7.92613e+07	6.62982e+07	6.37706e+07	6.68949e+07
Cocaethylene	2.52	level2			318.166	206.1	POS	2.31369e+07	3.70341e+07	2.49633e+07	2.71653e+07	4.05879e+07	4.6284e+07
2-Amino-4-oxo-6-(1,2-dioxoprolyl)-7,8-dihydroxypteridine	2.52	level2			268.07	203.7	POS	6.5998e+06	8.11159e+06	7.44485e+06	2.41448e+07	2.42231e+07	2.97686e+07
Uniconazole-P	2.52	level2			292.117	200.1	POS	6.24936e+06	1.20714e+07	8.51929e+06	6.89945e+06	8.78199e+06	1.26129e+07
1-Desulfoyessotoxin	2.52	level2			1063.52	192.9	POS	1.58455e+07	2.04507e+07	1.60482e+07	6.77551e+06	8.21778e+06	8.05185e+06
3-Methoxyprostaglandin F1.alpha.	2.52	level2			385.256	191.2	NEG	1.13162e+07	1.44531e+07	1.32369e+07	3.31069e+06	3.38535e+06	3.36082e+06
(Isobutylamino)(oxo)acetic acid	2.52	level2			146.082	186	POS	4.10155e+07	4.99808e+07	4.57252e+07	3.54191e+07	4.02193e+07	4.4457e+07
1,3,5-Trihydroxy-2,4-bis(3-methylbut-2-enyl)-10H-acridin-9-one	2.52	level2			378.166	185.8	NEG	1.29986e+07	1.15581e+07	1.34413e+07	1.37064e+07	1.08103e+07	1.58785e+07
Methyl 6-(acetyloxy)-1,3,7,11-tetrahydroxyabieta-8,11,13-trien-18-oate	2.52	level2			435.2	183.1	NEG	283317	340800	268663	1.88575e+07	1.8704e+07	2.04293e+07
2-Propenamide, N-[4-(1-benzoyl-4-piperidinyl)butyl]-3-(3-pyridinyl)-, (2E)-	2.52	level2			392.231	174.8	POS	1.75926e+07	2.69077e+07	2.5154e+07	2.15367e+07	2.84508e+07	3.07814e+07
4-(3,4'-Dihydroxy-4,4,7,8a-tetramethyl-6'-oxospiro[2,3,4a,5,6,7-hexahydro-1H-naphthalene-8,2'-3,8-dihydrofuro[2,3-e]isoindole]-7'-yl)butanoic acid	2.52	level2			470.261	174.5	NEG	1.86486e+07	2.35654e+07	2.14704e+07	6.18997e+06	6.49647e+06	1.59608e+07
5-(3,4'-Dihydroxy-4,4,7,8a-tetramethyl-6'-oxospiro[2,3,4a,5,6,7-hexahydro-1H-naphthalene-8,2'-3,8-dihydrofuro[2,3-e]isoindole]-7'-yl)pentanoic acid	2.52	level2			484.277	165.1	NEG	1.58268e+07	1.98887e+07	1.68631e+07	1.3868e+06	5.21329e+06	1.92573e+06
4-Amino-2-oxo-1,2-dihydropyrimidine-5-carboxylic acid	2.52	level2			156.042	161.2	POS	1.97835e+07	1.79543e+07	1.85587e+07	2.19612e+07	1.99923e+07	1.88533e+07
4(3H)-Quinazolinone, 5-fluoro-3-phenyl-2-[(1S)-1-(9H-purin-6-ylamino)propyl]-	2.52	level2			416.16	155.1	POS	361004	952063	1.43968e+06	1.96885e+07	1.85303e+07	2.15807e+07
Ajmaline	2.52	level2			327.211	154.8	POS	971184	806955	994567	9.18898e+07	9.81064e+07	1.28535e+08
rac-5-Carboxy-desisopropyltolterodine methyl ester	2.52	level2			326.172	138.5	NEG	1.49327e+08	1.67075e+08	1.58882e+08	1.15528e+08	1.22547e+08	1.35075e+08
Emetamine	2.52	level2			477.272	136.2	POS	2.82672e+07	3.5791e+07	3.38551e+07	554117	521523	347262
N-[2-(3,4-Dihydroxyphenyl)ethyl]-1-adamantanecarboxamide	2.52	level2			314.172	125.7	NEG	2.26237e+07	2.72606e+07	2.25501e+07	2.81949e+07	3.05068e+07	9.87473e+06
Pipernonaline	2.52	level2			342.203	123.9	POS	1.94404e+08	2.38037e+08	2.13203e+08	4.44347e+07	5.20158e+07	5.68303e+07
2,6-Dimethoxybenzoic acid	2.52	level2			183.063	116.3	POS	7.62321e+06	8.78276e+06	7.80687e+06	8.16351e+06	7.71288e+06	8.42754e+06
Methanone, [1-(cyclohexylmethyl)-1H-indol-3-yl](4-methoxy-1-naphthalenyl)-	2.52	level2			398.206	111.6	POS	3.94087e+07	4.22962e+07	5.26589e+07	1.76709e+08	195303841	2.67061e+08
4-(1-Phenylcyclohexyl)phenol	2.52	level2			253.155	99.7	POS	2.57485e+06	3.58037e+06	2.86766e+06	4.67587e+06	711400	4.96949e+06
2-Nitroaniline	2.52	level2			139.05	87.7	POS	1.45087e+06	1.3609e+06	1.19381e+06	9.19612e+06	8.79737e+06	8.38765e+06
3-(6-Oxopyrazolo[1,5-a]pyrido[3,4-e]pyrimidin-7(6H)-yl)propanoic acid	2.52	level2			259.079	82	POS	6.62294e+06	7.67841e+06	7.2595e+06	4.17111e+06	5.39796e+06	5.73479e+06
D-Erythronic acid .gamma.-lactone	2.52	level2			119.035	66.3	POS	1.48908e+07	1.94752e+07	1.67128e+07	4.45754e+07	4.86969e+07	5.16564e+07
4-Chloro-8-fluoro-5H-pyrimid[5,4-b]indole	2.52	level2			222.02	65.1	POS	5.69296e+06	9.77599e+06	8.73881e+06	1.55109e+07	1.53235e+07	1.8191e+07
Diisooctyl phthalate	2.52	level2			391.286	14.8	POS	567048	207854	296657	774130	712010	862210
1-Methyl-4-(1-methylpyrrolidin-2-yl)-9H-pyrido[3,4-b]indole	2.51	level2			264.147	282.7	NEG	4.7449e+06	5.82424e+06	5.33107e+06	4.67513e+06	5.02905e+06	6.97896e+06
3,4-Dihydroxy-2-hydroxymethyl-1-pyrrolidinepropanamide	2.51	level2			205.119	267.9	POS	2.66777e+06	3.02443e+06	3.06496e+06	1.10235e+07	1.14981e+07	1.1302e+07
Thaumatin_b,_recombinant	2.51	level2			380.203	259.9	POS	1.99713e+07	2.72222e+07	2.54847e+07	1.73234e+07	1.89311e+07	2.35801e+07
Coagulin_R_3-glucoside	2.51	level2			633.322	249.8	POS	496353	403569	684838	522137	634553	663525
6-[[(2S)-3-Cyclopentyl-2-[4-(trifluoromethyl)imidazol-1-yl]propanoyl]amino]nicotinic acid	2.51	level2			395.131	243.9	NEG	4.50881e+06	6.96115e+06	6.03588e+06	5.00454e+06	5.35458e+06	6.47537e+06
3H-Benzimidazol-5-yl-[4-[(5-cyclopropyl-1H-pyrazol-3-yl)amino]pyrimidin-2-yl]amine	2.51	level2			331.138	240.6	NEG	1.30194e+06	1.55507e+06	1.67763e+06	2.78728e+06	3.01413e+06	4.08501e+06
N-(6-Amino-1-butyl-2,4-dioxo-1,2,3,4-tetrahydro-5-pyrimidinyl)-N-methylbenzamide	2.51	level2			315.144	239.8	NEG	775206	444713	318452	5.33669e+06	5.62509e+06	6.72051e+06
5-tert-Butyl-2,4-dihydroxybenzophenone	2.51	level2			271.129	238.2	POS	7.62334e+06	8.47531e+06	8.00425e+06	9.68151e+06	1.00492e+07	1.00843e+07
Medicagenic acid base + O-Hex-Hex	2.51	level2			825.412	234	NEG	6.06554e+06	7.90565e+06	7.78511e+06	552566	581559	1.25776e+06
Acetyl tributyl citrate	2.51	level2			403.231	230.6	POS	2.80696e+07	1.91793e+07	2.76424e+07	4.56135e+07	4.69504e+07	1.77629e+07
Capecitabine	2.51	level2			360.151	229.9	POS	4.77428e+07	5.48383e+07	5.44779e+07	4.5912e+07	4.40249e+07	5.11549e+07
.alpha.-Pyrrolidinooctanophenone	2.51	level2			274.213	228.4	POS	1.74013e+07	1.77326e+07	1.80351e+07	2.35516e+07	2.47502e+07	2.65483e+07
Ramipril	2.51	level2			415.219	206.3	NEG	3.02369e+07	1.20284e+07	1.11157e+07	2.94574e+07	2.97029e+07	3.46963e+07
Capsianoside I	2.51	level2			659.333	197.9	NEG	1.20313e+07	1.33624e+07	1.33933e+07	30123.2	19942.1	0
Biliverdin	2.51	level2			583.249	195.2	POS	2.16911e+07	2.21704e+07	2.59327e+07	1.61993e+07	1.47804e+07	2.04449e+07
Pyro-L-glutaminyl-L-glutamine	2.51	level2			258.108	192.5	POS	5.14718e+07	6.02997e+07	5.86709e+07	6.30372e+07	5.61164e+07	6.70434e+07
5-(1-Methylpiperidin-2-yl)-2,3'-bipyridine	2.51	level2			254.161	191.8	POS	2.34789e+09	2.51787e+09	2.48383e+09	2.78748e+09	2.90637e+09	2.92649e+09
Cyclobenzaprine	2.51	level2			276.171	186.2	POS	3.65677e+07	4.16741e+07	3.84203e+07	3.37535e+07	3.63563e+07	3.86707e+07
Angolensin	2.51	level2			271.094	184.6	NEG	1.07491e+07	9.66958e+06	1.12211e+07	1.41667e+07	1.33141e+07	1.11374e+07
Minocycline	2.51	level2			456.181	181.8	NEG	7.5484e+06	1.01499e+07	9.19202e+06	8.71316e+06	8.88807e+06	1.25695e+07
Oclacitinib	2.51	level2			338.169	179.3	POS	2.74223e+06	2.66477e+06	2.57636e+06	3.56281e+07	3.78433e+07	2.85132e+07
1-[(4-Nitrophenyl)sulfonyl]piperidine-4-carboxylic acid	2.51	level2			313.05	174.2	NEG	476251	656445	608237	763661	163124	1.14377e+06
2-Amino-5,5,5-trifluoropentanoic acid	2.51	level2			170.046	167.8	NEG	3.31732e+07	3.74175e+07	3.49796e+07	3.41917e+07	3.04861e+07	3.70808e+07
TXB2	2.51	level2			393.224	148	POS	1.76216e+07	2.48706e+07	2.05613e+07	2.06056e+07	2.41293e+07	3.2452e+07
Ivacaftor	2.51	level2			391.208	144.1	NEG	5.62125e+07	7.35436e+07	6.65544e+07	5.64186e+07	5.87096e+07	7.36418e+07
Nateglinide	2.51	level2			316.187	143	NEG	2.3184e+08	2.96998e+08	2.63048e+08	1.21136e+08	1.07075e+08	1.44038e+08
(5.Xi.,6.beta.)-7,11,12-Trihydroxy-6,20-epoxyabieta-8,11,13-trien-20-one	2.51	level2			345.166	142.3	NEG	139121	126882	170947	2.0305e+07	2.69011e+07	4.31685e+07
PIP(16:1(9Z)/18:0)	2.51	level2			889.485	139.5	POS	3.91538e+08	4.96869e+08	4.73738e+08	3.33668e+06	3.60015e+06	5.02514e+06
2-Quinoxalinecarboxamide, N-tricyclo[3.3.1.1(3,7)]dec-1-yl-	2.51	level2			306.157	129.1	NEG	1.11281e+07	1.57098e+07	1.4947e+07	9.21303e+06	1.22089e+07	1.08873e+07
Methadyl_Acetate	2.51	level2			354.239	118.7	POS	3.69127e+06	4.75603e+06	4.59827e+06	1.9256e+07	2.06682e+07	2.4933e+07
2-Hydroxy-6-methyl-4-(trifluoromethyl)nicotinonitrile	2.51	level2			201.025	115.7	NEG	3.05999e+08	2.38024e+08	2.53378e+08	2.99973e+08	1.46295e+08	2.72067e+08
Methaqualone	2.51	level2			251.114	104.1	POS	3.22048e+07	4.22143e+07	3.75494e+07	5.19241e+07	5.13503e+07	5.67848e+07
4-Isopropyl-4'-methylchalcone	2.51	level2			265.155	100.7	POS	1.06879e+09	1.17324e+09	1.24296e+09	1.14539e+08	1.20052e+08	1.32562e+08
1H-Pyrrole-3-carboxylic acid	2.51	level2			110.025	74.7	NEG	9.1538e+06	1.19521e+07	1.06992e+07	245347	532920	338722
Geniposidic_acid	2.51	level2			375.13	62.6	POS	8.77554e+06	9.94478e+06	9.80723e+06	8.07352e+06	8.99343e+06	9.63813e+06
2-Mercaptobenzothiazole	2.51	level2			165.982	58.7	NEG	2.45828e+07	2.90057e+07	2.71211e+07	2.0146e+07	1.93089e+07	2.46803e+07
1-Deoxy-D-glucitol	2.51	level2			167.093	44.7	POS	1.13871e+08	1.39409e+08	1.27615e+08	1.43153e+08	1.58686e+08	1.80037e+08
8-Methoxy-4-oxo-1,4-dihydroquinoline-2-carboxylic acid	2.51	level2			218.049	34.9	NEG	2.13775e+07	2.31421e+07	2.61657e+07	3.91124e+07	4.94145e+07	4.76118e+07
8-Acetyl-7-hydroxy-4-methylcoumarin	2.51	level2			217.052	15.3	NEG	6.1708e+06	853186	4.50911e+06	877692	2.15612e+06	0
N,N-Dimethyl-N-[3-(1-piperazinyl)propyl]amine	2.5	level2			172.181	315.8	POS	1.41454e+07	2.08405e+07	1.06615e+07	1.65128e+07	8.25227e+06	7.11844e+06
Ametryne	2.5	level2			228.123	314	POS	4.62849e+06	3.72212e+06	4.0592e+06	4.81151e+06	5.12834e+06	4.0109e+06
4-Hydroxy-2-(trifluoromethyl)thiophene	2.5	level2			166.984	297.1	NEG	3.46358e+06	4.74958e+06	3.75037e+06	4.19983e+06	3.83755e+06	3.91116e+06
Mephenytoin	2.5	level2			219.109	293.7	POS	3.7927e+06	4.05179e+06	3.89454e+06	4.47949e+06	4.843e+06	4.82887e+06
1H-Indole-6-ethanamine, .alpha.-methyl-	2.5	level2			173.104	293.7	NEG	2.68074e+08	3.32165e+08	3.12096e+08	3.28743e+08	3.62813e+08	3.99206e+08
Tetrahydrozoline	2.5	level2			201.135	293.3	POS	9.22917e+06	1.03453e+07	1.03404e+07	9.52488e+06	8.95717e+06	1.23591e+07
Protriptyline	2.5	level2			264.17	291.3	POS	5.96644e+06	6.28118e+06	3.93754e+06	2.59501e+06	2.37833e+06	4.29431e+06
Tetracaine	2.5	level2			265.195	288.7	POS	6.58097e+06	5.93017e+06	4.78744e+06	492473	1.03472e+06	701049
2-(Benzylamino)-5,6,7,8-tetrahydro[1]benzothieno[2,3-d]pyrimidin-4(3H)-one	2.5	level2			310.097	271.5	NEG	7.78944e+06	7.67287e+06	8.76395e+06	8.27378e+06	7.63695e+06	4.75908e+06
7-(1-Piperidinylmethyl)-8-quinolinol	2.5	level2			241.13	270.5	NEG	3.23611e+06	3.69645e+06	3.35387e+06	3.05717e+06	3.21543e+06	3.50231e+06
[4-[(E)-2-(1H-Indazol-3-yl)vinyl]phenyl]piperazinomethanone	2.5	level2			331.162	267.7	NEG	1.55884e+07	1.92029e+07	1.90118e+07	1.62497e+07	1.76921e+07	1.59668e+07
(2E)-3-Phenyl-1-(piperidin-1-yl)prop-2-en-1-one	2.5	level2			216.135	262.6	POS	8.72139e+07	1.05013e+08	9.54888e+07	8.59083e+07	9.05761e+07	1.01844e+08
2-Butylquinoline	2.5	level2			186.124	245.4	POS	4.24689e+07	5.13427e+07	4.67052e+07	4.35579e+07	4.62667e+07	5.20354e+07
Clomipramine	2.5	level2			315.168	244.1	POS	8.21986e+06	9.59849e+06	8.96642e+06	1.18352e+07	1.28066e+07	1.38852e+07
6,6'-Dihydroxy-5,5'-dimethoxybiphenyl-3,3'-dicarboxylic acid	2.5	level2			333.06	243.9	NEG	2.41181e+06	2.98114e+06	2.77112e+06	2.60171e+06	2.822e+06	3.44807e+06
2-(2-tert-Butyl-1H-imidazo[1,2-a]benzimidazol-1-yl)ethanol	2.5	level2			258.157	242.6	POS	5.05348e+07	5.4217e+07	5.19252e+07	5.97903e+07	6.65994e+07	6.65348e+07
4-(Piperazin-1-yl)quinoline	2.5	level2			214.13	237.9	POS	1.0647e+08	1.10188e+08	1.03934e+08	1.53714e+08	1.51987e+08	1.59646e+08
2-[[2-(3-Hydroxyanilino)pyrimidin-4-yl]amino]benzamide	2.5	level2			320.11	235.2	NEG	4.16669e+06	5.28931e+06	5.3783e+06	7.56101e+06	8.03518e+06	9.96156e+06
Arachidonic sulfonic acid	2.5	level2			341.219	232.5	POS	1.99074e+07	2.07587e+07	1.9542e+07	2.56962e+07	2.63774e+07	2.56359e+07
4-(1H-Indol-3-yl)-1,3-thiazol-2-ylamine	2.5	level2			214.048	228.8	NEG	6.60551e+07	8.03683e+07	7.3718e+07	6.2925e+07	6.85538e+07	7.53818e+07
7-Methylnaphthalen-2-ol	2.5	level2			159.077	227.9	POS	1.56402e+07	1.92607e+07	1.78016e+07	1.65186e+07	1.79878e+07	1.91814e+07
His-Gly-His	2.5	level2			348.141	226.5	NEG	4.65375e+06	5.77076e+06	5.38728e+06	6.72471e+06	7.85254e+06	7.11365e+06
N-(4-Anilinophenyl)isonicotinamide	2.5	level2			288.12	226.3	NEG	2.67105e+07	3.34682e+07	3.09718e+07	2.71254e+07	3.42567e+07	3.21159e+07
1,3-Dihydroxy-7,8,9,10-tetrahydro-6H-benzo[c]chromen-6-one	2.5	level2			231.062	226.2	NEG	565120	741912	430434	885660	922975	537273
3-Amino-1,1,1-trifluoro-2-propanol	2.5	level2			130.05	225.4	POS	1.05245e+08	1.22381e+08	1.14762e+08	1.30749e+08	1.56205e+08	1.48382e+08
1-Isoquinolinethiol	2.5	level2			160.025	225.3	NEG	6.3273e+06	7.10422e+06	6.63399e+06	7.9285e+06	1.00826e+07	8.10944e+06
3'-Hydroxy-3-methoxy-4,5-methylenedioxybiphenyl	2.5	level2			243.062	224.6	NEG	1.87012e+08	2.53587e+08	2.20988e+08	2.14791e+08	4.324e+08	2.48391e+08
Sulfamonomethoxine	2.5	level2			279.06	222.2	NEG	1.28163e+07	1.49892e+07	1.38617e+07	1.42265e+07	1.08999e+07	1.77122e+07
Diphenylpyraline	2.5	level2			282.18	220.5	POS	3.94603e+07	3.36501e+07	4.61121e+07	3.99443e+07	3.63244e+07	4.28982e+07
Succinic_anhydride	2.5	level2			99.0063	219.2	NEG	5.1187e+07	2.15177e+07	2.15551e+07	4.50668e+07	2.69714e+07	2.16701e+07
4-(Trifluoromethyl)pyridine	2.5	level2			148.035	218.4	POS	2.00428e+07	2.33443e+07	2.71053e+07	1.73511e+07	1.29087e+07	2.14706e+07
4-Chloro-N-(2-methylpropyl)benzene-1-sulfonamide	2.5	level2			246.041	216.3	NEG	7.00363e+06	9.76973e+06	8.18851e+06	7.37596e+06	2.35935e+07	9.31724e+06
3-(3,5-Difluorophenyl)-L-alanine	2.5	level2			200.054	216.2	NEG	2.94776e+07	3.56624e+07	3.255e+07	2.79405e+07	5.30692e+07	2.97578e+07
Aflatoxin B1	2.5	level2			313.075	214.3	POS	9.58668e+06	1.05244e+07	1.03051e+07	1.41583e+07	1.4263e+07	1.51947e+07
4-Methyl-3-(trifluoromethyl)-1H-pyrazol-5-amine	2.5	level2			164.038	214.1	NEG	3.92958e+07	5.08631e+07	4.4061e+07	4.89091e+07	2.38168e+07	6.15273e+07
6-[2-tert-Butyl-5-(6-methyl-2-pyridyl)-1H-imidazol-4-yl]quinoxaline	2.5	level2			342.167	213.6	NEG	3.87442e+07	3.58736e+07	3.75302e+07	1.64997e+08	1.08704e+08	1.73142e+08
3-Oxo-3,4-dihydro-2H-benzo[b][1,4]thiazine-7-carboxylic acid	2.5	level2			210.018	213.5	POS	2.23365e+07	2.31324e+07	2.39722e+07	2.97587e+07	3.13908e+07	3.31536e+07
1H-Imidazol-2-amine, 4,5-dihydro-N-[4-[[4-(1-methylethoxy)phenyl]methyl]phenyl]-	2.5	level2			310.186	212	POS	8.21327e+06	1.08707e+07	9.31957e+06	6.44603e+06	7.34732e+06	7.74818e+06
3-(3,4-Dimethoxyphenyl)-7-methoxy-4-methylcoumarin	2.5	level2			327.127	211.8	POS	8.51859e+06	7.40964e+06	1.00398e+07	7.67467e+06	5.95442e+06	7.8435e+06
1-Mesityl-5-oxo-3-pyrrolidinecarboxylic acid	2.5	level2			248.132	207.5	POS	9.37383e+06	1.05576e+07	1.06267e+07	1.99321e+07	2.01989e+07	2.19124e+07
5-hydroxy-2-(4-hydroxyphenyl)-7-methoxy-4H-chromen-4-one	2.5	level2			285.085	206	POS	5.01188e+06	6.37567e+06	6.47968e+06	1.64583e+07	1.37225e+07	1.52181e+07
N-[4-(Acetylamino)phenyl]cyclopropanecarboxamide	2.5	level2			217.102	204.4	NEG	9.39831e+06	1.07139e+07	1.01087e+07	3.71215e+06	3.53837e+06	4.95221e+06
2-Ethoxynaphthalene	2.5	level2			173.092	204.2	POS	2.10068e+07	2.33678e+07	2.23449e+07	1.08351e+08	1.10073e+08	1.46506e+08
Pyroquilon	2.5	level2			174.088	203.1	POS	2.68215e+07	1.11784e+07	1.16664e+07	2.0297e+07	1.46606e+07	2.82467e+07
7-Aminoclonazepam	2.5	level2			286.08	200.3	POS	5.8574e+06	5.25097e+06	6.44271e+06	5.21023e+06	5.50884e+06	6.27405e+06
Plinabulin	2.5	level2			335.146	197.5	NEG	8.91166e+06	1.24232e+07	1.08596e+07	9.88689e+06	1.51283e+07	1.59736e+07
(1-Naphthylacetyl)glycine	2.5	level2			242.078	197.2	NEG	3.15503e+07	3.73676e+07	3.47875e+07	2.59403e+07	2.81487e+07	3.13261e+07
Furcelleran	2.5	level2			478.207	194.4	POS	3.54105e+06	3.91422e+06	4.44803e+06	1.48068e+07	1.52019e+07	1.99574e+07
3-Methyl-6-(4-toluidino)-3H-naphtho[1,2,3-de]quinoline-2,7-dione	2.5	level2			367.138	194	POS	3.48119e+06	5.01365e+06	4.85122e+06	3.51842e+07	5.16773e+07	5.82675e+07
6,6,8-Trimethyl-5,6-dihydro-[1,3]dioxolo[4,5-g]quinoline	2.5	level2			218.122	192.7	POS	6.00093e+06	6.73972e+06	6.83496e+06	2.52282e+07	2.49547e+07	2.72218e+07
Desomorphine	2.5	level2			270.146	192.7	NEG	1.14207e+07	1.26182e+07	1.29206e+07	2.46275e+07	3.62075e+07	2.71358e+07
O-Desmethylnaproxen	2.5	level2			217.082	187.9	POS	4.6624e+06	4.16506e+06	5.0633e+06	1.00248e+07	8.32203e+06	9.58593e+06
3-(5,5-Dimethyl-5,6-dihydro[1,2,4]triazolo[3,4-a]isoquinolin-3-yl)phenol	2.5	level2			290.135	187.2	NEG	1.91161e+07	2.11891e+07	2.12178e+07	1.93636e+07	1.93837e+07	2.15463e+07
2-Cyclopropyl-1H-indole	2.5	level2			158.093	186	POS	1.45047e+08	1.59463e+08	1.58525e+08	1.84856e+08	1.92829e+08	2.10788e+08
Dibenzo[b,f][1,4]thiazepin-11(10H)-one	2.5	level2			226.039	185.5	NEG	1.4991e+07	1.74897e+07	1.64042e+07	1.55625e+07	4.80829e+07	1.8274e+07
6,7,8,9-Tetrahydrodibenzo[b,d]furan-2-ol	2.5	level2			187.072	183.4	NEG	1.04407e+07	1.27408e+07	1.14222e+07	1.17225e+07	1.53569e+07	1.39747e+07
Butylphosphonic acid	2.5	level2			137.034	181	NEG	428882	922761	713195	640205	6.62191e+07	6.72045e+07
3-Coumaric acid	2.5	level2			165.055	180.8	POS	2.85425e+07	3.87492e+07	3.86209e+07	4.82863e+07	5.10594e+07	6.34126e+07
Albafuran_B	2.5	level2			379.196	178.5	POS	4.31023e+06	3.22777e+06	4.12958e+06	3.48524e+07	3.98025e+07	2.65137e+07
Methyl 3-hydroxy-4-nitrobenzoate	2.5	level2			196.028	178.2	NEG	1.78191e+07	1.8264e+07	1.80843e+07	1.38207e+07	1.47831e+07	1.53364e+07
1-(5-Fluoropentyl)-N-(naphthalen-1-yl)-1H-pyrrolo[3,2-c]pyridine-3-carboxamide	2.5	level2			376.188	176.1	POS	8.94692e+07	1.09962e+08	1.08403e+08	7.90094e+07	8.51616e+07	1.05024e+08
Chlorpheniramine	2.5	level2			275.126	173.2	POS	1.62863e+07	1.65701e+07	1.82249e+07	1.16038e+07	1.21503e+07	1.43062e+07
2-Propenamide, N-(2,3-dihydro-1,4-benzodioxin-6-yl)-3-[4-(1,1-dimethylethyl)phenyl]-, (2E)	2.5	level2			338.17	170.2	POS	1.54223e+06	786834	1.22521e+06	2.60452e+07	2.59252e+07	2.97745e+07
4-Amino-N-(3-pyridinyl)benzamide	2.5	level2			214.093	164.3	POS	2.77344e+07	2.39839e+07	2.22091e+07	3.06209e+07	2.68697e+07	2.45145e+07
3'-Methyl[1,1'-biphenyl]-3-carboxylic acid	2.5	level2			211.072	164.2	NEG	7.08506e+07	8.22757e+07	7.03531e+07	6.48232e+07	8.41599e+07	7.18655e+07
7-Aminonitrazepam	2.5	level2			250.094	161.7	NEG	2.3034e+07	2.51512e+07	2.38164e+07	2.4875e+07	3.1401e+07	2.58993e+07
4-[(4-Amino-2-quinazolinyl)amino]phenol	2.5	level2			251.098	161.7	NEG	1.50785e+06	1.238e+06	1.72978e+06	1.27096e+06	1.8601e+06	1.34713e+06
5-Methyl-1H,2H-[1,2,4]triazolo[4,3-a]quinolin-1-one	2.5	level2			200.077	161.5	POS	7.83087e+06	6.92737e+06	6.03111e+06	6.9584e+06	5.50212e+06	5.30256e+06
Diethylcarbamazine_N-Oxide	2.5	level2			216.171	161.1	POS	1.29532e+07	2.04579e+07	1.80479e+07	1.22696e+07	1.13829e+07	6.18242e+06
Sinomenine	2.5	level2			330.166	161	POS	1.71261e+07	1.72232e+07	1.69344e+07	1.72557e+07	1.84547e+07	2.14197e+07
3-Amino-2-oxazolidinone	2.5	level2			103.054	155	POS	3.4551e+07	3.90132e+07	3.57385e+07	3.60691e+07	3.76912e+07	4.17139e+07
N-Naphthalen-2-yl-5-oxoprolinamide	2.5	level2			253.092	152.9	NEG	3.69018e+07	1.74232e+07	1.76223e+07	1.90528e+07	2.54413e+07	1.65954e+07
1-Methyl-4-(4'-hydroxystyryl)pyridinium cation	2.5	level2			212.103	152.2	POS	3.50259e+07	4.22887e+07	4.2679e+07	4.82832e+07	3.40307e+07	4.38177e+07
Atherosperminine	2.5	level2			310.174	150.5	POS	1.45849e+07	1.31274e+07	1.36509e+07	1.23359e+07	1.41158e+07	1.13707e+07
Valtratum	2.5	level2			423.201	146.5	POS	6.626e+07	6.91475e+07	7.07525e+07	2.57819e+06	2.72315e+06	3.11396e+06
6-Nitro-2,3,4,9-tetrahydro-1H-carbazole	2.5	level2			215.086	139.4	NEG	4.86126e+06	5.2685e+06	4.82746e+06	7.71526e+06	1.22524e+07	9.47734e+06
4-[(6-Aminopyrimidin-4-yl)amino]benzenesulfonamide	2.5	level2			266.075	138.8	POS	1.01791e+07	9.99762e+06	9.5986e+06	4.02118e+07	4.24481e+07	3.5767e+07
Bisphenol B	2.5	level2			241.119	134.7	NEG	1.11679e+09	1.37068e+09	1.29536e+09	1.23943e+09	1.4988e+09	1.45601e+09
Pipenzolate cation	2.5	level2			354.201	128.8	POS	5.27112e+07	5.50777e+07	5.72411e+07	2.62913e+07	2.92991e+07	2.49246e+07
(10E,15Z)-9,12,13-trihydroxyoctadeca-10,15-dienoic acid	2.5	level2			327.212	125.6	NEG	7.70373e+06	1.01309e+07	8.73155e+06	8.44546e+07	4.23823e+07	8.17775e+07
5-Chloro-1-(4-piperidinyl)-1,3-dihydro-2H-benzimidazol-2-one	2.5	level2			252.096	125	POS	1.13786e+07	1.04016e+07	1.19182e+07	9.53662e+06	9.8277e+06	7.30561e+06
ar-Turmerone	2.5	level2			217.155	122.5	POS	7.15802e+08	8.29804e+08	8.80818e+08	1.60273e+09	1.51457e+09	1.6404e+09
4-Fluoro-7-azaindole	2.5	level2			137.046	120.6	POS	1.52737e+08	1.75919e+08	1.86084e+08	1.758e+08	1.78142e+08	1.89606e+08
2-Mercaptomethylbenzimidazole	2.5	level2			165.051	120.5	POS	6.44283e+07	6.22115e+07	6.20567e+07	1.48886e+08	1.33167e+08	5.25441e+07
4-[(2,2-Diphenylacetyl)oxy]-1,1-dimethylpiperidinium cation	2.5	level2			324.191	120.3	POS	2.36032e+07	2.43919e+07	2.46177e+07	2.23345e+07	1.98082e+07	1.73789e+07
1,4-Dihydrocyclopenta[b]indol-3(2H)-one	2.5	level2			170.057	112.5	NEG	3.49548e+07	3.74114e+07	3.60678e+07	3.42255e+07	3.81322e+07	6.71903e+07
Dihydrexidine	2.5	level2			266.114	112.5	NEG	1.94774e+07	2.48024e+07	2.22899e+07	2.17102e+07	2.3377e+07	2.51036e+07
Amdinocillin	2.5	level2			326.148	110.9	POS	6.73746e+06	1.17627e+07	1.26969e+07	8.06217e+06	9.5892e+06	8.98418e+06
2-(2-Pyridinyl)-1H-imidazo[4,5-c]pyridine	2.5	level2			197.077	107.7	POS	1.29891e+07	1.49025e+07	1.1861e+07	1.00474e+07	1.00109e+07	1.12297e+07
6-Phenylthieno[3,2-d]pyrimidin-4-ol	2.5	level2			227.023	104.8	NEG	1.00115e+07	3.38614e+07	3.04261e+07	2.41794e+07	2.52719e+07	3.00355e+07
Corylin	2.5	level2			319.094	102.3	NEG	1.6129e+06	1.96235e+06	1.33514e+06	1.23296e+06	1.00327e+06	1.04987e+06
4-((1R,5R)-4,4,8-Trimethyl-3-oxabicyclo[3.3.1]non-7-en-2-yl)phenol	2.5	level2			257.151	101.7	NEG	8.77842e+06	1.37652e+07	1.22697e+07	2.25209e+06	1.67593e+06	2.27842e+06
3-PRENYL-4-HYDROXYACETOPHENONE	2.5	level2			203.112	98.6	NEG	1.76139e+07	2.05895e+07	1.9242e+07	1.46272e+07	1.70043e+07	1.69306e+07
3',4'-(Methylenedioxy)acetophenone	2.5	level2			165.051	98	POS	8.51911e+07	1.10498e+08	6.33088e+07	4.69707e+07	5.84115e+07	5.55152e+07
Cryptotanshinone	2.5	level2			297.154	96.3	POS	1.0179e+08	1.02987e+08	1.15038e+08	9.79999e+07	1.04444e+08	1.03566e+08
3-(4,5-Diphenyl-1H-imidazol-2-yl)phenol	2.5	level2			313.128	96.3	POS	3.19136e+07	3.42243e+07	4.01234e+07	2.6196e+07	2.75147e+07	3.28689e+07
4-(4-Fluorophenyl)-2,3-dihydro-1,3-thiazol-2-one	2.5	level2			194.013	95.7	NEG	7.81404e+06	1.2566e+07	1.10814e+07	3.02102e+06	8.93264e+06	7.19837e+06
Dehydrocostus lactone	2.5	level2			231.135	95.5	POS	3.62092e+06	4.6945e+06	4.40584e+06	2.51255e+06	3.25678e+06	3.1548e+06
2-(4-Methoxyphenyl)quinazolin-4-ol	2.5	level2			251.079	95.4	NEG	2.99123e+06	2.71296e+06	3.67242e+06	1.49888e+07	1.38816e+07	1.55032e+07
Triphenyl(propyl)phosphonium cation	2.5	level2			305.15	89.8	POS	7.86091e+06	5.77831e+06	7.91141e+06	7.36186e+06	7.2428e+06	7.76935e+06
6-Ethoxy-3-(4-methoxyphenyl)-4-methylcoumarin	2.5	level2			311.123	89.6	POS	9.08985e+06	7.40871e+06	9.22591e+06	9.85769e+06	1.15621e+07	6.18336e+06
N4-Butyl-6-chloro-4,5-pyrimidinediamine	2.5	level2			201.087	86.3	POS	1.45464e+07	2.04854e+07	1.73354e+07	1.61986e+07	1.83126e+07	2.27869e+07
5-(4-Fluorophenyl)-1H-pyrazol-3-amine	2.5	level2			178.074	78.4	POS	5.8878e+06	6.19816e+06	6.39506e+06	1.81437e+06	2.81395e+06	2.96784e+06
3-Methyl-2-thioxo-2,3-dihydro-1H-imidazole-4-carboxylic acid	2.5	level2			159.028	77.1	POS	6.53742e+07	6.98173e+07	7.17173e+07	4.07027e+07	4.32282e+07	4.90898e+07
Benzylphosphonic acid	2.5	level2			171.027	73.5	NEG	2.31601e+07	2.97647e+07	2.76599e+07	7.69884e+07	7.98261e+07	9.18912e+07
2,3-Diphenylpyrazine	2.5	level2			233.104	68.3	POS	2.47713e+07	3.21878e+07	2.98948e+07	2.23509e+07	2.36504e+07	2.64688e+07
2-(1-Naphthyl)-4-quinolinecarboxylic acid	2.5	level2			300.096	67.7	POS	9.53321e+06	1.38845e+07	1.18063e+07	8.75986e+06	9.3134e+06	1.037e+07
6-Aminopyridine-3-carboxamide	2.5	level2			138.069	66.1	POS	2.04786e+06	2.15584e+06	3.37345e+06	6.76138e+06	5.12431e+06	721455
4-(Difluoromethoxy)aniline	2.5	level2			160.062	66.1	POS	1.98681e+07	2.42239e+07	2.23506e+07	6.11073e+07	6.64481e+07	6.98012e+07
6-Fluoroindole	2.5	level2			136.062	66	POS	4.10658e+09	4.95154e+09	4.56846e+09	1.03643e+10	1.00719e+10	1.10537e+10
2-Methoxy-3-methyl-9H-carbazole	2.5	level2			212.103	58.5	POS	8.55403e+08	5.4685e+08	5.10384e+08	4.51609e+08	8.02451e+08	9.50713e+08
cis,cis-Muconic_acid	2.5	level2			141.017	58.2	NEG	6.28842e+07	5.56963e+07	6.35119e+07	5.68163e+07	6.17788e+07	4.85192e+07
Primuletin	2.5	level2			237.061	56	NEG	176224	0	0	1.43067e+06	990589	2.21572e+06
2-Cyclohexyl-N-phenylacetamide	2.5	level2			218.15	51.5	POS	7.48291e+06	8.32387e+06	6.52262e+06	8.76614e+07	8.78674e+07	1.01893e+08
2-(4-tert-Butylphenyl)benzimidazole	2.5	level2			251.151	51.2	POS	6.8419e+09	9.96892e+09	7.74451e+09	7.861e+09	6.8846e+09	7.69087e+09
2'-Chloro-2-hydroxy-5-methylbenzophenone	2.5	level2			245.043	50.1	NEG	1.62437e+06	1.01803e+06	1.40362e+06	1.34811e+07	1.2459e+07	1.37812e+07
2-(Benzylsulfanyl)-6-phenylpyrimidin-4(3H)-one	2.5	level2			293.08	49.9	NEG	1.47356e+06	1.22522e+06	1.81751e+06	1.53925e+07	1.67789e+07	1.73943e+07
4-Amino-6,8-difluoro-2-methylquinoline	2.5	level2			195.077	48.7	POS	2.68195e+08	2.47649e+08	2.5043e+08	2.30203e+08	2.68523e+08	3.03552e+08
N-(2,6-Dimethylphenyl)benzamide	2.5	level2			226.119	45.3	POS	1.27533e+08	1.45769e+08	1.39354e+08	1.49384e+08	1.61051e+08	1.82963e+08
2-[2-(2-Quinolinyl)ethenyl]phenol	2.5	level2			248.101	45.3	POS	1.1811e+07	1.0169e+07	1.1231e+07	1.77589e+07	1.75992e+07	1.47544e+07
7-Methoxy-6-(1,2,3-trihydroxy-3-methylbutyl)chromen-2-one	2.5	level2			295.112	45	POS	2.16206e+07	2.60175e+07	2.46172e+07	1.9856e+07	2.16137e+07	2.71659e+07
(5Z)-5-[(2E)-3-(2-Furyl)-2-propenylidene]-2,6-dihydroxy-4(5H)-pyrimidinone	2.5	level2			231.044	43.8	NEG	9.91943e+07	1.32581e+08	1.15564e+08	8.85806e+07	8.44408e+07	1.11092e+08
5-(4-Fluorophenyl)-1,3-oxazole-2(3H)-thione	2.5	level2			194.012	43.8	NEG	1.32306e+07	1.92998e+07	1.68192e+07	1.29386e+07	1.30636e+07	1.73553e+07
Selegiline	2.5	level2			188.139	41.9	POS	1.77481e+07	2.02776e+07	1.79098e+07	3.41209e+07	3.4065e+07	4.4801e+07
1-(1-Piperidinylmethyl)-2-naphthol	2.5	level2			240.135	41.1	NEG	6.64887e+08	7.72171e+08	7.34514e+08	6.28288e+08	4.91871e+08	7.31983e+08
Phenyl-p-tolylamine	2.5	level2			184.108	40.7	POS	5.20943e+07	6.21725e+07	5.57172e+07	4.62517e+07	4.91926e+07	5.97854e+07
(.alpha.-Naphthoylethyl)trimethylammonium cation	2.5	level2			242.15	37.6	POS	8.72812e+08	1.03097e+09	9.4645e+08	7.82711e+08	8.41492e+08	9.67858e+08
Centrolobol	2.5	level2			299.161	36.4	NEG	2.41323e+07	3.04436e+07	2.72579e+07	3.05952e+07	3.09855e+07	3.91782e+07
7-Oxoabieta-8,11,13-trien-18-oic acid	2.5	level2			313.176	33.7	NEG	1.34931e+07	1.7844e+07	1.62793e+07	1.68346e+07	2.0424e+07	2.08647e+07
2,2'-Bipyridine-3,3'-diol	2.5	level2			187.055	31.3	NEG	1.60892e+07	1.73562e+07	1.65242e+07	1.05808e+07	1.01763e+07	1.21336e+07
3-(3,4-Dimethoxyphenyl)-1H-pyrazole-4-carboxylic acid	2.5	level2			249.091	30.1	POS	6.48687e+06	5.4366e+06	6.04774e+06	4.48366e+06	4.50129e+06	4.63666e+06
3-Trifluoromethyl-4-nitrophenol	2.5	level2			206.013	27.4	NEG	4.5199e+07	5.77818e+07	5.37666e+07	4.10865e+07	4.47687e+07	5.21402e+07
1-Methyl-5-(trifluoromethyl)-1H-pyrazol-3-ol	2.5	level2			165.023	26	NEG	4.31352e+07	5.1644e+07	5.12441e+07	5.03436e+07	4.65603e+07	6.25476e+07
5-Methoxy-4-methyl-2,4-dihydro-3H-1,2,4-triazol-3-one	2.5	level2			130.065	25.3	POS	1.55213e+07	1.51538e+07	1.36397e+07	1.40578e+07	1.40736e+07	6.02296e+06
4,5,6,7-Tetrahydro-1,3-benzothiazole-2,6-diamine	2.5	level2			170.08	23.2	POS	6.90219e+06	1.02457e+07	1.0674e+07	7.65766e+06	6.79561e+06	8.21137e+06
Triphenylamine	2.5	level2			246.133	23.1	POS	1.08431e+07	2.92519e+07	2.74761e+07	2.986e+07	3.19288e+07	1.10417e+07
8-Chloro-3-methyl-2,3,6,9-tetrahydro-1H-purine-2,6-dione	2.5	level2			199.007	18.1	NEG	7.13678e+06	6.07685e+06	8.50964e+06	6.8733e+06	8.81447e+06	8.94442e+06
2-Hydroxy-2',3'-dichlorobiphenyl	2.5	level2			236.992	10.6	NEG	8.88109e+06	7.26894e+06	6.86495e+06	7.95941e+06	4.00653e+06	9.18897e+06
N-(4,5-Dihydro-1H-imidazol-2-yl)quinoxalin-6-amine	2.5	level2			212.091	8	NEG	5.22332e+06	4.62426e+06	4.76618e+06	4.55292e+06	4.56416e+06	4.88381e+06
MCPA	2.5	level2			181.009	217	NEG	4.50197e+07	4.41978e+07	4.59303e+07	3.94964e+07	3.48951e+07	2.15575e+07
1-(Pyrimidin-2-yl)-1,4-diazepane	2.49	level2			179.129	314.2	POS	2.73616e+06	4.01151e+06	3.85639e+06	3.91043e+06	3.94196e+06	4.792e+06
Mofebutazone	2.49	level2			233.124	290.5	POS	2.76747e+06	3.07528e+06	3.37989e+06	2.08457e+06	1.93047e+06	3.1156e+06
4-Fluoro-.alpha.-pyrrolidinopentiophenone	2.49	level2			250.166	290.4	POS	2.49601e+06	2.87814e+06	2.74207e+06	2.41208e+06	2.37026e+06	2.74313e+06
1H-Indole-3-carboxamide, 1-(5-fluoropentyl)-N-(phenylmethyl)-	2.49	level2			339.181	279.5	POS	3.41408e+06	4.20669e+06	4.11674e+06	4.06565e+06	4.0862e+06	4.88922e+06
Methyl 4-formyl-3-hydroxy-2-naphthoate	2.49	level2			229.047	254.1	NEG	3.64033e+06	4.26208e+06	4.02228e+06	2.55427e+06	3.26324e+06	3.04692e+06
1,3-Bis[3-(4,5-dihydro-1H-imidazol-2-yl)phenyl]urea	2.49	level2			349.173	251.6	POS	1.85083e+07	2.27083e+07	2.36055e+07	2.36222e+07	2.66681e+07	2.4028e+07
2-Anilinocyclohexanone	2.49	level2			190.119	243.7	POS	9.70475e+06	1.18451e+07	1.06857e+07	1.06775e+07	1.18753e+07	1.3422e+07
Phenol, 3-[[6-(3-aminophenyl)-7H-pyrrolo[2,3-d]pyrimidin-4-yl]oxy]-	2.49	level2			317.099	243.7	NEG	2.64087e+07	3.06763e+07	2.91418e+07	2.52143e+07	2.6871e+07	2.9613e+07
1H-Indole-3-carboxylic acid, 1-(cyclohexylmethyl)-	2.49	level2			258.145	235.7	POS	2.02154e+08	2.3842e+08	2.22161e+08	2.49923e+08	2.58021e+08	2.86924e+08
7,4'-Dimethoxy-5-hydroxyisoflavone	2.49	level2			297.083	232.2	NEG	1.75377e+06	2.48207e+06	2.31919e+06	1.13493e+06	1.49436e+06	1.36166e+06
Hexamethylquercetagetin	2.49	level2			401.129	230.4	NEG	1.15791e+09	1.49957e+09	1.41786e+09	1.04307e+09	1.10554e+09	1.34126e+09
3-Phenoxybenzylalcohol	2.49	level2			201.087	226.9	POS	7.30727e+06	9.29538e+06	8.24083e+06	7.6789e+06	344686	414046
N-(4-Fluorobenzyl)-7H-purin-6-amine	2.49	level2			242.08	226.8	NEG	5.53565e+07	6.21406e+07	6.0846e+07	5.16456e+07	4.95484e+07	5.5846e+07
N-[2-(5,6-Dimethyl-1H-benzimidazol-2-yl)ethyl]-4-(4H-1,2,4-triazol-4-yl)benzamide	2.49	level2			359.157	223.4	NEG	7.84824e+07	9.92214e+07	9.38524e+07	5.84764e+07	8.73347e+07	7.52278e+07
2-sulfanylthieno[3,2-d]pyrimidin-4(1H)-one	2.49	level2			184.98	217.6	POS	2.45612e+07	2.5612e+07	2.68311e+07	7.4297e+07	6.80112e+07	7.67065e+07
N-(4-Methoxy-2-nitrophenyl)isonicotinamide	2.49	level2			274.078	213.5	POS	3.08502e+06	2.41262e+06	3.10719e+06	8.00789e+06	6.99497e+06	9.34283e+06
4-Hydroxy-3-[1-(5-hydroxy-2,6,6-trimethyltetrahydro-2H-pyran-2-yl)ethyl]-2(1H)-quinolinone	2.49	level2			330.167	206.5	NEG	1.49877e+08	1.77582e+08	1.67292e+08	1.25181e+08	1.36013e+08	1.35915e+08
10-Hydroxy-7,9-dimethyl-1,3,4,4a,7,7a-hexahydrobenzo[e]naphthalene-2,8,11-trione	2.49	level2			273.11	204.6	NEG	3.95035e+06	9.03055e+06	8.4091e+06	9.89869e+06	2.40068e+07	1.19069e+07
2-Carboxybenzeneboronic acid	2.49	level2			165.041	204.6	NEG	5.64201e+07	4.89063e+07	6.16512e+07	5.13191e+07	7.16541e+07	6.10148e+07
Biotin sulfone	2.49	level2			275.071	188.8	NEG	1.28669e+07	1.55539e+07	1.48574e+07	1.35267e+07	1.43966e+07	1.62655e+07
Dihydroferuperine	2.49	level2			290.171	171.1	POS	3.11034e+07	3.57778e+07	3.55086e+07	2.47586e+07	2.63585e+07	3.13761e+07
1-Methyl-1H-benzimidazole-2-thiol	2.49	level2			165.051	167	POS	5.83867e+07	4.45056e+07	4.42553e+07	5.4468e+07	4.85883e+07	4.1667e+07
3,5-Di-tert-butyl-2-hydroxybenzaldehyde	2.49	level2			235.166	161.4	POS	8.89859e+08	1.03433e+09	9.87279e+08	7.3922e+08	8.02783e+08	8.80656e+08
Bisphenol E	2.49	level2			213.088	151.6	NEG	3.95292e+07	4.86654e+07	4.65255e+07	3.64323e+07	4.55726e+07	4.45282e+07
Methanone, (4-hydroxyphenyl)(1-pentyl-1H-indol-3-yl)-	2.49	level2			308.161	141.6	POS	684833	638338	614740	200571	133431	316991
2-Hydroxy-2-(1-naphthyl)propanoic acid	2.49	level2			215.067	137.5	NEG	9.31011e+06	8.99221e+06	1.00817e+07	8.09438e+06	9.25039e+06	9.30412e+06
1-(p-Fluorophenyl)piperazine	2.49	level2			181.109	110.1	POS	5.80983e+07	6.59162e+07	7.86395e+07	4.79668e+07	5.04885e+07	5.03369e+07
2-(4-Methylphenyl)-1H-benzimidazole	2.49	level2			207.087	102.3	NEG	7.5261e+06	2.41364e+07	8.01434e+06	2.26431e+07	5.44066e+06	2.26074e+07
Desmethyldoxepin	2.49	level2			266.158	100.7	POS	1.63475e+08	1.77267e+08	1.83715e+08	1.34095e+07	1.32983e+07	1.59032e+07
3-Hydroxy-N-(4-methylphenyl)-2-naphthamide	2.49	level2			278.114	69.4	POS	6.84407e+07	8.1611e+07	7.38145e+07	3.67199e+07	3.85333e+07	4.14889e+07
Cunaniol	2.49	level2			215.103	63.9	POS	1.58981e+07	1.58664e+07	1.57927e+07	1.30763e+07	6.22713e+06	1.52687e+07
4-(4-Chlorophenyl)-4,5,6,7-tetrahydro-3H-imidazo[4,5-c]pyridine	2.49	level2			234.085	58.4	POS	5.59838e+07	5.75618e+07	5.76071e+07	6.35584e+07	6.61967e+07	5.54098e+07
Sempervirine cation	2.49	level2			273.133	51.8	POS	8.12221e+07	7.95548e+07	8.40488e+07	8.24387e+07	8.60633e+07	7.89156e+07
2-(4-tert-Butylphenyl)-1,3-benzoxazol-5-amine	2.49	level2			267.145	36.4	POS	4.50136e+07	5.4278e+07	4.94287e+07	4.08706e+07	4.36256e+07	5.02962e+07
Tetrahydrocannabivarin	2.49	level2			285.182	36	NEG	9.39673e+06	1.36516e+07	1.2218e+07	1.07166e+07	9.52663e+06	1.31368e+07
4-Phenyl-1,2,3,4-tetrahydroisoquinoline	2.49	level2			210.124	29.1	POS	8.6232e+06	1.07096e+07	9.43852e+06	7.17402e+06	8.15402e+06	9.65529e+06
2-Methyl-1,3-cyclohexanedione	2.49	level2			127.081	27.5	POS	2.75291e+07	2.14439e+07	2.07054e+07	2.44557e+07	2.30479e+07	2.2704e+07
N-(4-Ethoxyphenyl)-N'-(2-pyridinyl)urea	2.49	level2			258.125	26.3	POS	2.29962e+07	2.78943e+07	2.32675e+07	1.98131e+07	2.20872e+07	2.54882e+07
7-Ethyl-10-(4-amino-1-piperidino)carbonyloxycamptothecin	2.49	level2			519.224	25.9	POS	3.91215e+07	3.7191e+07	3.45482e+07	3.03903e+07	3.48876e+07	3.36207e+07
3-Methyl-11,12-dihydroindolo[2,3-a]carbazole	2.49	level2			269.114	25.7	NEG	1.76674e+07	2.20193e+07	2.04592e+07	5.83216e+07	6.30776e+07	3.53004e+07
2-Hydroxy-3-isopropyl-6-methylbenzoic acid	2.49	level2			193.09	22.5	NEG	3.41952e+06	1.10751e+07	4.38853e+06	3.33685e+06	2.15279e+06	4.34781e+06
9,10-Dihydrojasmonic acid	2.49	level2			211.134	16.2	NEG	1.8798e+07	1.88227e+07	1.85643e+07	2.14129e+07	1.82861e+07	1.79475e+07
Inulicin	2.48	level2			309.166	303.4	POS	2.14181e+07	2.55265e+07	2.59989e+07	2.17838e+07	2.06869e+07	9.81605e+06
Derenofylline	2.48	level2			307.151	293.8	NEG	3.58261e+07	4.03379e+07	5.9438e+07	6.10495e+07	4.81916e+07	5.9742e+07
Lysyl-Glycine	2.48	level2			204.135	263.6	POS	4.68754e+07	5.26173e+07	5.21569e+07	3.34753e+07	3.67233e+07	3.59184e+07
Pindolol	2.48	level2			249.165	253	POS	8.02615e+06	1.0519e+07	9.94405e+06	9.14178e+06	1.00942e+07	1.15728e+07
Thieno[2,3-b]pyridine-5-carbonitrile, 6,7-dihydro-4-hydroxy-3-(2'-hydroxy[1,1'-biphenyl]-4-yl)-6-oxo-	2.48	level2			359.044	225.3	NEG	6.08633e+06	6.9783e+06	6.15779e+06	6.96984e+06	3.03523e+06	8.60627e+06
Fumaritine	2.48	level2			356.144	221	POS	1.73841e+07	1.94956e+07	1.74092e+07	1.83471e+06	2.78137e+07	2.42991e+07
6(5H)-Pteridinone, 2-[(3,5-difluoro-4-hydroxyphenyl)amino]-7,8-dihydro-5,7-dimethyl-8-(3-methylbutyl)-	2.48	level2			390.169	196.2	NEG	6.61149e+06	7.60608e+06	7.09053e+06	1.26488e+07	467235	1.50854e+07
Labetalol	2.48	level2			327.168	194.9	NEG	5.31699e+06	6.73838e+06	5.96163e+06	7.584e+07	8.57723e+07	8.74823e+07
1-Naphthoic acid	2.48	level2			171.041	191.4	NEG	5.78663e+06	7.73344e+06	6.06993e+06	5.26207e+06	4.53961e+06	7.62566e+06
Doramapimod	2.48	level2			528.304	182.3	POS	2.02405e+07	2.40145e+07	2.41103e+07	1.75867e+07	1.80635e+07	2.16526e+07
3-(4-Bromophenyl)-.beta.-alanine	2.48	level2			241.98	181.7	NEG	1.61295e+07	2.66985e+07	2.04486e+07	2.10854e+07	2.11101e+07	2.73989e+07
Mesobilirubinogen	2.48	level2			593.33	158.6	POS	1.21114e+06	2.21441e+06	1.17834e+06	1.27536e+07	1.50769e+06	1.81057e+06
Rotundine	2.48	level2			356.18	154.7	POS	1.86147e+07	1.73737e+07	1.76542e+07	1.28123e+07	1.37649e+07	1.1842e+07
Lanthionine_ketimine	2.48	level2			190.013	133.5	POS	2.80725e+06	2.66808e+06	3.01969e+06	1.39851e+07	1.30513e+07	1.36034e+07
Etodolac	2.48	level2			286.141	128.3	NEG	178461	211052	111770	2.60913e+06	2.92558e+06	3.30193e+06
2,3-Dioxo-5-indolinecarboxylic acid	2.48	level2			190.018	119.3	NEG	5.87384e+06	7.44099e+06	6.98464e+06	8.1964e+06	8.94842e+06	8.69511e+06
3,4,5-Trimethoxyphenyl 6-O-pentopyranosyl-.beta.-D-glucopyranoside	2.48	level2			477.162	112.4	NEG	7.17631e+06	9.84883e+06	8.59145e+06	5.01056e+06	6.03731e+06	6.2136e+06
Isopentenyladenine	2.48	level2			202.108	98.9	NEG	1.97018e+08	2.25772e+08	2.09296e+08	1.66087e+08	2.35857e+08	1.89959e+08
1,3,4,5-Tetrahydrothiopyrano[4,3-b]indole	2.48	level2			188.056	95.5	NEG	2.8967e+07	3.51315e+07	3.20269e+07	2.84381e+07	2.68907e+07	3.46106e+07
2-Bromo-4-sec-butylphenol	2.48	level2			227.013	94.7	NEG	8.0553e+07	9.43972e+07	8.73182e+07	6.64325e+07	5.95136e+07	7.17688e+07
2-Butenoic acid, 2-ethyl-, (Z)-	2.48	level2			115.07	77	POS	1.35913e+08	1.6595e+08	1.54127e+08	1.56768e+08	1.60679e+08	1.93297e+08
21-Deacetoxydeflazacort	2.48	level2			384.213	44.2	POS	1.8219e+07	2.82854e+07	2.59947e+07	2.58464e+07	2.71775e+07	2.10103e+07
N-[4-(Aminosulfonyl)phenyl]propanamide	2.48	level2			229.064	41.7	POS	2.27396e+07	2.26039e+07	2.0073e+07	1.90215e+07	2.04348e+07	2.47027e+07
Proadifen	2.48	level2			354.24	30.3	POS	7.75057e+06	1.56285e+07	1.40176e+07	8.39288e+06	8.97634e+06	1.09342e+07
Tetrafluorosuccinic acid	2.48	level2			188.986	12.9	NEG	2.05328e+07	2.66953e+07	2.45055e+07	1.94959e+07	2.29596e+07	2.51536e+07
N-Cyclohexyl-N'-(4-ethoxyphenyl)thiourea	2.47	level2			279.156	277.5	POS	1.47198e+06	412368	1.67308e+06	6.8571e+06	7.41228e+06	5.86599e+06
Marmesin_rutinoside	2.47	level2			555.205	259	POS	3.77701e+06	4.89373e+06	4.18972e+06	4.05937e+06	4.51532e+06	5.26903e+06
Olodaterol	2.47	level2			385.172	251.1	NEG	3.91532e+06	4.5873e+06	4.34526e+06	6.11023e+06	6.02483e+06	7.23947e+06
PI(20:0/0:0)	2.47	level2			629.364	247.7	POS	3.69469e+06	4.17678e+06	4.23628e+06	5.17106e+06	5.63656e+06	6.52467e+06
5-[3-(2-Methoxyphenyl)-1H-pyrrolo[2,3-b]pyridin-5-yl]-N,N-dimethylnicotinamide	2.47	level2			371.156	241.6	NEG	5.92205e+06	7.04667e+06	6.88396e+06	7.76073e+06	6.24093e+06	6.90228e+06
Egtazic acid	2.47	level2			381.151	238.1	POS	5.52075e+06	7.60237e+06	6.85777e+06	1.66326e+07	2.24342e+06	2.83779e+06
Met-Trp	2.47	level2			334.126	232	NEG	4.279e+07	5.26728e+07	4.99258e+07	5.6634e+07	6.46645e+07	7.28995e+07
6,7,8,9,10,11-Hexahydro-5H-cycloocta[b]indole	2.47	level2			200.139	227.6	POS	9.62382e+07	1.06578e+08	1.09815e+08	9.34465e+07	9.65957e+07	1.03348e+08
GKK 1032B	2.47	level2			502.299	225.4	POS	8.85766e+06	9.96282e+06	9.5686e+06	1.99538e+06	1.8021e+06	1.90463e+06
Benzenepropanoic acid, 5-(3-carboxybenzoyl)-2-[[(5E)-6-(4-methoxyphenyl)-5-hexen-1-yl]oxy]-	2.47	level2			501.199	204.2	NEG	2.95858e+06	4.71211e+06	4.09032e+06	3.66541e+06	1.02943e+07	4.48862e+06
2-{(E)-[4-(Dipropylamino)phenyl]diazenyl}benzoic acid	2.47	level2			324.167	194.3	NEG	9.76228e+06	1.16115e+07	1.17986e+07	9.68641e+06	1.35494e+07	9.90063e+06
2-(4-Piperidin-4-ylcarbonyl)-1,2,3,4-tetrahydroisoquinoline	2.47	level2			245.161	190.2	POS	1.53339e+07	1.58628e+07	1.52679e+07	1.80967e+07	1.89761e+07	1.85085e+07
3-Bromotyrosine	2.47	level2			257.974	189.6	NEG	3.01967e+07	3.93679e+07	3.53667e+07	2.78929e+07	2.60804e+07	3.96174e+07
N-Phenyl-4-(3-pyridinyl)-2-pyrimidinamine	2.47	level2			247.093	181.2	NEG	1.88415e+07	2.5394e+07	2.19983e+07	2.77654e+07	2.75196e+07	3.41371e+07
2-[1-[4,5-Dihydroxy-3-[(2S,3R,4S,5S,6R)-3,4,5-trihydroxy-6-(hydroxymethyl)oxan-2-yl]oxyoxan-2-yl]indol-3-yl]acetic acid	2.47	level2			468.147	149.1	NEG	1.06366e+07	1.3339e+07	1.27897e+07	1.37673e+07	1.65151e+07	1.67375e+07
N-[2-(4-Prenyloxyphenyl)ethyl]tiglamide	2.47	level2			288.192	138.5	POS	7.71574e+08	9.40268e+08	8.59689e+08	2.34971e+08	2.53526e+08	2.77272e+08
Dehydropipernonaline	2.47	level2			340.186	135.3	POS	4.04209e+07	4.23349e+07	3.97842e+07	2.66656e+07	2.95492e+07	2.93635e+07
((2R,3R,4S)-6-Hydroxy-4-(4-hydroxy-3-methoxyphenyl)-3-(hydroxymethyl)-7-methoxy-1,2,3,4-tetrahydronaphthalen-2-yl)methyl .beta.-D-glucopyranoside	2.47	level2			521.201	134.5	NEG	0	0	0	2.43808e+06	3.8187e+06	2.91871e+06
1-Butanone, 1-(1,3-benzodioxol-5-yl)-2-(dimethylamino)-	2.47	level2			236.122	93	POS	1.66379e+09	1.8317e+09	1.86517e+09	1.6802e+09	1.71619e+09	1.76821e+09
[1,2,4]Triazolo[4,3-a]quinazolin-5(1H)-one, 2,4-dihydro-4-methyl-1-thioxo-	2.47	level2			231.033	35.3	NEG	1.28261e+07	1.79326e+07	1.51737e+07	1.41471e+07	1.2041e+07	1.93049e+07
5,7-Difluoro-1H-indole-2,3-dione	2.47	level2			182.01	16.9	NEG	6.46965e+06	7.46368e+06	8.32412e+06	6.84748e+06	7.95778e+06	8.04507e+06
1-(3,5-Dimethyl-1H-pyrazol-4-yl)ethanamine	2.47	level2			140.119	6.6	POS	1.04816e+07	9.72853e+06	1.02359e+07	1.07183e+07	1.08187e+07	1.01341e+07
Oxodecenoylcarnitine	2.47	level2			328.217	303.7	POS	4.64071e+06	3.71582e+06	7.46673e+06	4.61429e+06	4.88687e+06	8.56805e+06
N-(3-Piperidinyl)propanamide	2.46	level2			157.134	359.5	POS	4.10981e+06	3.99917e+06	4.09857e+06	4.1335e+06	2.38044e+06	3.8011e+06
Pyrrolidin-1-yl(tricyclo[3.3.1.1(3,7)]dec-1-yl)methanone	2.46	level2			234.182	297.5	POS	3.56588e+06	3.37844e+06	3.21382e+06	9.35655e+06	9.02448e+06	2.73274e+06
Mepanipyrim-2-hydroxypropyl	2.46	level2			244.141	256.9	POS	7.63094e+07	8.5326e+07	8.19236e+07	7.14212e+07	7.57292e+07	7.93779e+07
Glu-Val-Phe	2.46	level2			392.181	237.8	NEG	35535.8	86866.3	52764.5	4.34697e+06	4.43357e+06	5.57329e+06
Benzamide, 3-[[(2E)-3-(1H-indol-3-yl)-1-oxo-2-propen-1-yl]amino]-	2.46	level2			304.115	230.4	NEG	1.40042e+07	1.65217e+07	1.57184e+07	1.75091e+07	1.8829e+07	1.97975e+07
5-Methoxy-3-(1,2,3,6-tetrahydropyridin-4-yl)-1H-indole	2.46	level2			227.115	229.6	NEG	1.80167e+07	2.2051e+07	2.08343e+07	1.86801e+07	2.02668e+07	2.22472e+07
16.beta.-Hydroxyfurazabol	2.46	level2			347.23	227.8	POS	1.13555e+08	1.27408e+08	1.26962e+08	8.09628e+07	8.91462e+07	9.42476e+07
(24E)-3alpha,15alpha-Diacetoxy-23-oxo-7,9(11),24-lanostatrien-26-oic_acid	2.46	level2			569.344	221.8	POS	347833	430814	357255	353098	326791	432701
Risedronic_acid	2.46	level2			284.01	213.9	POS	4.4176e+07	6.56253e+07	4.76744e+07	6.51182e+07	8.53757e+07	8.35484e+07
7-[cis-3-(1-Azetidinylmethyl)cyclobutyl]-5-[3-(phenylmethoxy)phenyl]-7H-pyrrolo[2,3-d]pyrimidin-4-amine	2.46	level2			440.25	193.7	POS	3.15504e+07	3.2475e+07	3.45044e+07	7.97609e+07	6.99172e+07	8.36248e+07
6-Acetylmorphine	2.46	level2			326.136	186.5	NEG	9.78287e+06	1.11127e+07	1.05608e+07	6.83571e+07	7.00216e+07	7.96617e+07
2-Oxo-3-hydroxylysergic acid diethylamide	2.46	level2			356.194	186.2	POS	1.56555e+07	6.14839e+07	1.73025e+07	1.15934e+07	3.09143e+07	1.31881e+07
Ifenprodil	2.46	level2			326.208	177.9	POS	3.21571e+07	3.6119e+07	3.41049e+07	5.57681e+08	9.36047e+08	7.39578e+08
5-(2-Chloroethyl)-5H-tetraazole	2.46	level2			133.032	169.7	POS	1.06033e+08	1.36102e+08	1.17614e+08	1.37127e+08	1.42715e+08	1.57808e+08
4-Acetyloxy-6-hydroxy-2-(2-hydroxypropan-2-yl)-4a,6-dimethyl-3,4,5,7,8,8a-hexahydro-2H-chromene-5-carboxylic acid	2.46	level2			343.173	167	NEG	2.60052e+07	3.04516e+07	2.79433e+07	1.04704e+07	4.85552e+06	9.21517e+06
6-Methoxy-3-nitro-2-pyridinamine	2.46	level2			170.06	158.1	POS	4.43893e+07	5.42702e+07	5.05925e+07	4.583e+07	5.17821e+07	5.74198e+07
Americine	2.46	level2			546.313	135.7	POS	3.75229e+06	4.49812e+06	4.22466e+06	6.64461e+06	6.99792e+06	8.14669e+06
1-(1-Pyrrolidiniumylmethyl)-2-naphthalenolate	2.46	level2			228.135	46.8	POS	6.30369e+07	6.49235e+07	6.54709e+07	5.02239e+07	5.62374e+07	4.31879e+07
Brigatinib	2.46	level2			584.273	156.4	POS	1.44106e+08	1.29512e+08	1.37545e+08	2.97921e+07	3.32296e+07	2.75787e+07
N1-(3-Aminopropyl)-N1-methylpropane-1,3-diamine	2.45	level2			146.165	321.1	POS	1.62833e+08	1.60781e+08	1.62817e+08	1.57895e+08	1.64348e+08	1.66939e+08
5-tert-Butyl-2-hydroxybenzophenone	2.45	level2			255.135	308	POS	2.1385e+07	3.20868e+07	2.86095e+07	6.19204e+07	6.65603e+07	1.60031e+07
2-(4-tert-Butylanilino)-1H-benzimidazole-5-carbonitrile	2.45	level2			291.156	286.8	POS	3.98729e+06	5.85769e+06	4.61931e+06	4.41586e+06	4.37662e+06	5.53863e+06
Sonchuionoside_C	2.45	level2			387.199	234.9	POS	3.44378e+06	3.98712e+06	3.48754e+06	5.07107e+06	5.64732e+06	5.64297e+06
Benzoic acid, 4-[[tetrahydro-2-(3-hydroxy-1-butenyl)-5-oxo-3-furanyl]amino]-	2.45	level2			290.1	234.6	NEG	6.2928e+06	5.16056e+06	5.10493e+06	1.24815e+07	1.16089e+07	9.18199e+06
Glu-Asn	2.45	level2			260.089	234.5	NEG	2.54626e+07	3.28254e+07	2.93254e+07	8.7954e+06	9.14635e+06	1.08883e+07
O-6-deoxy-a-L-galactopyranosyl-(1->2)-O-b-D-galactopyranosyl-(1->3)-2-(acetylamino)-1,5-anhydro-2-deoxy-D-arabino-Hex-1-enitol	2.45	level2			512.197	231.8	POS	1.21235e+07	1.50145e+07	1.37479e+07	1.67145e+07	1.81571e+07	1.92417e+07
N-Acetylsulfamethoxazole	2.45	level2			296.067	226.5	POS	1.2973e+07	1.32142e+07	1.36815e+07	1.2508e+07	1.22993e+07	1.26454e+07
N-3,4-Tridhydroxybenzamide	2.45	level2			168.028	225.4	NEG	3.56004e+07	4.02908e+07	3.82148e+07	3.95929e+07	2.53422e+07	4.46854e+07
4-(4-Phenyl-1H-pyrazol-1-yl)piperidine	2.45	level2			228.146	218.8	POS	1.6459e+08	1.44869e+08	1.59411e+08	1.99152e+08	1.87784e+08	1.77429e+08
Spiro[3H-indole-3,3'-pyrrolidine]-1(2H)-acetic acid, 5-chloro-2,2'-dioxo-, 1,1-dimethylethyl ester	2.45	level2			349.099	214.8	NEG	5.84797e+06	1.00147e+07	8.07565e+06	8.03886e+06	1.57924e+07	1.06063e+07
EUGENYL_BENZOATE	2.45	level2			269.111	213.4	POS	9.99277e+06	1.01391e+07	1.30007e+07	1.4665e+07	1.273e+07	1.68486e+07
Pyrimido[4,5-b]quinoline-2,4(3H,10H)-dione, 7-nitro-10-octyl-3-phenyl-	2.45	level2			447.209	203.4	POS	4.17599e+06	5.22483e+06	4.65569e+06	4.97192e+06	5.28912e+06	5.57781e+06
Sorgolactone	2.45	level2			317.135	189.4	POS	3.81844e+07	4.19351e+07	4.0289e+07	4.98498e+07	4.62695e+07	5.14599e+07
N-.alpha.-(tert-Butoxycarbonyl)-L-proline	2.45	level2			214.109	182.6	NEG	1.08886e+07	1.31283e+07	1.13111e+07	1.25942e+07	5.56702e+06	1.4997e+07
Dopamine 4-.beta.-D-glucuronide	2.45	level2			328.106	172	NEG	1.93901e+08	2.57994e+08	2.30245e+08	2.24303e+08	2.60367e+08	2.85256e+08
3,4-Difluoro-L-phenylalanine	2.45	level2			200.056	165.8	NEG	1.35201e+07	1.61141e+07	1.54227e+07	1.40126e+07	1.70547e+07	1.671e+07
Cincassiol_B	2.45	level2			401.219	143.2	POS	1.60783e+06	1.12982e+06	2.46045e+06	5.64308e+06	5.41687e+06	7.91547e+06
5.beta.-Androst-1-en-17.beta.-ol-3-one glucuronide	2.45	level2			465.248	121.6	POS	2.50827e+07	2.8281e+07	2.92037e+07	2.23047e+06	2.51281e+06	3.38341e+06
N-(2-Fluoro-5-methylphenyl)benzamide	2.45	level2			230.102	71.7	POS	5.8398e+06	6.02057e+06	5.62677e+06	4.62971e+06	4.99215e+06	5.75161e+06
imperatorin	2.45	level2			269.081	59.4	NEG	9.88245e+07	1.30249e+08	1.15613e+08	1.09979e+08	1.36908e+08	1.03633e+08
(.alpha.S,1S,2R)-.alpha.-Amino-2-carboxycyclopropaneacetic acid	2.45	level2			158.046	58.1	NEG	5.80058e+07	6.71303e+07	6.29873e+07	8.39242e+07	5.57886e+07	9.48504e+07
Lovastatin	2.45	level2			427.243	37.4	POS	2.59129e+06	2.65176e+06	1.88572e+06	7.39778e+06	1.86916e+06	1.43795e+07
N-(4-Methoxybenzyl)-3-methylaniline	2.45	level2			228.135	35.3	POS	3.46659e+08	4.43468e+08	3.69857e+08	4.27855e+08	4.50606e+08	4.69915e+08
Tetrahydro-2H-pyran-4-amine	2.44	level2			102.091	298.7	POS	1.46953e+07	1.29612e+07	1.3995e+07	1.44964e+07	1.67765e+07	1.49591e+07
Pyrrolidine, 2-(diphenylmethyl)-, (2S)-	2.44	level2			238.155	291.4	POS	1.04891e+07	1.05877e+07	1.02361e+07	1.10753e+07	1.06746e+07	1.16913e+07
4-Hydroxyvalsartan	2.44	level2			452.226	273.2	POS	1.18018e+06	1.47003e+06	1.4297e+06	1.44714e+06	1.70499e+06	1.60961e+06
Idarubicin	2.44	level2			498.181	247	POS	7.35105e+06	8.08857e+06	7.36167e+06	7.43465e+06	8.01066e+06	8.35271e+06
8-Methoxyatractylenolide I	2.44	level2			263.162	246.1	POS	5.12907e+06	4.92385e+06	5.73967e+06	6.00386e+06	6.46743e+06	7.41981e+06
Gatifloxacin	2.44	level2			376.172	237.5	POS	1.08344e+07	1.3255e+07	1.16964e+07	1.09132e+07	4.77172e+07	5.32706e+07
6-(3,4-Dihydro-2(1H)-isoquinolinyl)-3-methyl[1,2,4]triazolo[3,4-a]phthalazine	2.44	level2			316.151	233.4	POS	8.71796e+06	9.85695e+06	9.46421e+06	1.43158e+07	1.50633e+07	1.59546e+07
N-(2-Phenylethyl)indomethacinamide	2.44	level2			459.155	205.7	NEG	8.59419e+06	1.16046e+07	1.08711e+07	635657	3.28633e+06	729102
4-(1H-Benzimidazol-2-yl)-1,2,5-oxadiazol-3-ylamine	2.44	level2			200.056	205.1	NEG	1.83391e+07	2.02477e+07	1.96749e+07	2.0397e+07	2.05902e+07	2.39175e+07
6.alpha./.beta.-Hydroxyoxymorphone	2.44	level2			302.135	198.4	NEG	268972	1.77857e+06	1.64011e+06	1.99675e+07	2.77673e+07	2.35518e+07
N-[2-(1H-Indol-3-yl)ethyl]nicotinamide	2.44	level2			264.11	168.7	NEG	1.65781e+07	1.83132e+07	1.66425e+07	1.78514e+07	2.02313e+07	1.83695e+07
Sparfloxacin	2.44	level2			391.147	159.4	NEG	2.63589e+07	2.81139e+07	2.95459e+07	2.98729e+07	2.86834e+07	3.80074e+07
1,4'-Bipiperidine-1'-carboxylic_acid	2.44	level2			213.16	144.4	POS	1.55968e+07	2.18279e+07	2.16346e+07	4.34701e+07	5.02241e+07	5.28947e+07
2,3,4-Pentanetrione, 3-[(4-nitrophenyl)hydrazone]	2.44	level2			250.08	115.7	POS	5.39616e+07	6.62402e+07	6.40969e+07	2.28926e+07	2.18194e+07	1.79749e+07
PSICOSE	2.44	level2			179.056	105.7	NEG	3.25494e+07	3.27509e+07	3.44385e+07	3.10699e+07	4.26765e+07	3.285e+07
2-[(2-Oxo-2-phenylethyl)carbamoyl]benzoic acid	2.44	level2			282.075	87	NEG	8.35091e+06	1.33231e+07	9.4795e+06	1.46323e+07	1.05334e+07	1.9112e+07
1H-Benzimidazol-2-yl 3-nitrobenzyl sulfide	2.44	level2			284.044	85	NEG	7.95356e+07	7.96533e+07	5.14063e+07	3.00804e+07	3.13986e+07	3.82129e+07
Indolmycin	2.44	level2			256.109	28.2	NEG	2.72414e+07	2.97165e+07	3.02757e+07	2.37083e+07	1.96889e+07	2.47387e+07
Pipericine	2.44	level2			336.327	16.9	POS	6.70729e+06	5.01585e+06	8.88459e+06	4.05288e+06	6.08762e+06	3.74642e+06
2,5-Furandicarboxylic acid	2.43	level2			155.002	310.8	NEG	7.7355e+06	7.86038e+06	7.99136e+06	7.60926e+06	7.25417e+06	7.97674e+06
N-(4-Hydroxybenzoyl)valyl-N-(2-carboxy-6-hydroxyphenyl)prolinamide	2.43	level2			468.174	263.5	NEG	2.06993e+06	3.17152e+06	2.57278e+06	354235	457031	488598
Farnesylthiosalicylic acid	2.43	level2			359.205	252.1	POS	968874	2.39051e+06	2.07294e+06	3.6824e+07	3.93489e+07	4.34057e+07
3,6-Dimethylchromone	2.43	level2			175.071	227.5	POS	6.12443e+06	7.42217e+06	6.85348e+06	1.20084e+07	1.51533e+07	1.59978e+07
Rhapontigenin	2.43	level2			257.078	222.6	NEG	1.26316e+08	1.4298e+08	1.40225e+08	1.24485e+08	1.92722e+08	1.50878e+08
2-Chloro-N-[4-(pyrrolidin-1-ylsulfonyl)phenyl]acetamide	2.43	level2			303.057	222.1	POS	5.79644e+06	7.11073e+06	7.53757e+06	7.0174e+06	7.35743e+06	8.6622e+06
(2,2,3,3-Tetrafluoropropoxy)acetic acid	2.43	level2			189.013	221.1	NEG	4.99558e+06	4.51588e+06	4.58642e+06	7.45355e+06	1.26584e+07	6.7028e+06
4-(Difluoromethoxy)benzoic acid	2.43	level2			187.025	212.1	NEG	8.55549e+06	7.59738e+06	7.94846e+06	1.02306e+07	0	1.08497e+07
Butyl_(S)-3-hydroxybutyrate_[arabinosyl-(1->6)-glucoside]	2.43	level2			455.214	210.8	POS	1.12214e+08	7.69782e+07	1.19634e+08	1.14638e+08	7.5236e+07	1.00036e+08
Quercetin_3-rutinoside-7-glucoside	2.43	level2			773.211	198.1	POS	6.84827e+06	7.70417e+06	6.85533e+06	0	0	0
2,4,6-Trihydroxy-5-[1-(4-hydroxy-1,1,4,7-tetramethyl-1a,2,3,4a,5,6,7a,7b-octahydrocyclopropa[h]azulen-7-yl)-3-methylbutyl]benzene-1,3-dicarbaldehyde	2.43	level2			471.282	184.5	NEG	2.10712e+07	2.60658e+07	2.27831e+07	2.16062e+06	2.19783e+06	2.33194e+06
5-Chloro-2-(4-propionyl-1-piperazinyl)aniline	2.43	level2			268.127	174.4	POS	6.35926e+07	5.75463e+07	6.20771e+07	3.15941e+07	3.68526e+07	2.72536e+07
Deferoxamine	2.43	level2			561.363	139.8	POS	1.56069e+06	2.18509e+06	2.07169e+06	812062	1.09216e+06	1.36223e+06
2,3-Diphenyl-1H-indole-7-carboxylic acid	2.43	level2			314.112	97.7	POS	3.40237e+07	3.25223e+07	3.43206e+07	3.8887e+07	4.30253e+07	3.66615e+07
2-(1-Piperazinyl)nicotinamide	2.43	level2			207.124	52.6	POS	2.55716e+07	3.19222e+07	2.91897e+07	2.98463e+07	3.00732e+07	3.34221e+07
Piperlongumine	2.42	level2			318.13	307.7	POS	2.58029e+07	5.22444e+07	2.6e+07	3.05872e+07	3.32445e+07	4.70367e+07
N-Acetyl-9-O-acetylneuraminic_acid	2.42	level2			352.119	266.3	POS	8.09062e+06	1.08886e+07	1.06345e+07	8.49606e+06	9.01088e+06	1.03818e+07
3-[(4-Fluoroanilino)carbonyl]-1,2,2-trimethylcyclopentanecarboxylic acid	2.42	level2			294.155	258.6	POS	2.37232e+07	2.16351e+07	2.24019e+07	2.14928e+07	2.35094e+07	4.78772e+07
Oxymorphone 3-.beta.-D-glucuronide	2.42	level2			476.153	244.1	NEG	1.51992e+07	1.87707e+07	5.76816e+06	1.23846e+07	1.14578e+07	1.82632e+07
Dihydrozeatin-9-N-glucoside-O-glucoside	2.42	level2			546.241	243.8	POS	2.12755e+07	2.50707e+07	2.38393e+07	1.51894e+07	1.69651e+07	1.81749e+07
1H-Indole-3-carboxamide, 7-methoxy-2-methyl-1-[2-(4-morpholinyl)ethyl]-N-[(1S,2S,4R)-1,3,3-trimethylbicyclo[2.2.1]hept-2-yl]-	2.42	level2			454.303	241.1	POS	2.99164e+07	3.55872e+07	3.21338e+07	564198	397156	482787
PRI_275.1391_17.2	2.42	level2			275.135	239.9	POS	6.16301e+06	5.99261e+06	6.18131e+06	1.47033e+07	1.50305e+07	1.46123e+07
4-Oxo-4-((2E)-1,3-thiazol-2(3H)-ylideneamino)butanoic acid	2.42	level2			199.022	217.7	NEG	3.82595e+06	4.1537e+06	4.35613e+06	1.27132e+07	1.34305e+07	1.47488e+07
Evodiamine	2.42	level2			302.135	212	NEG	3.30718e+07	3.52909e+07	3.46183e+07	4.35871e+07	2.1227e+07	5.00399e+07
Benzophenone	2.42	level2			183.077	75.2	POS	2.22502e+07	2.42152e+07	2.42952e+07	2.9574e+07	3.05042e+07	3.22248e+07
Heptenoylcarnitine	2.42	level2			272.19	296.6	POS	3.2755e+06	4.47593e+06	3.80479e+06	1.10682e+06	933164	972525
3,4-Dicaffeoyl-1,5-quinolactone	2.41	level2			499.117	242.7	POS	7.27412e+06	8.73904e+06	8.44202e+06	6.79094e+06	7.64198e+06	8.94116e+06
Arginyl-Proline	2.41	level2			272.172	242	POS	9.10964e+06	9.11351e+06	9.40094e+06	3.24324e+07	4.17503e+07	5.84068e+07
N-(4-Ethoxyphenyl)-N'-(4-fluorophenyl)urea	2.41	level2			275.124	236.8	POS	7.53187e+06	9.27578e+06	8.39464e+06	8.86452e+06	8.86613e+06	9.39723e+06
Suspensolide_F	2.41	level2			479.212	139	POS	8.93203e+06	1.07665e+07	1.08588e+07	7.4597e+06	8.84246e+06	5.90647e+06
3-[4-Fluoro-3-(trifluoromethyl)phenyl]-5,5-dimethyl-hydantoin	2.41	level2			291.071	120.4	POS	5.86864e+07	5.8379e+07	6.4653e+07	7.16171e+07	6.95517e+07	5.45609e+07
Hex-3-ynoic acid	2.41	level2			113.054	104.4	POS	1.11034e+07	1.36187e+07	1.24215e+07	1.05119e+07	1.20572e+07	1.29205e+07
Trp-Ser	2.41	level2			292.13	97.5	POS	1.76732e+08	2.0664e+08	2.04952e+08	1.66174e+08	1.71391e+08	1.89489e+08
5,7-Diphenyl-7H-pyrrolo[2,3-d]pyrimidin-4-ol	2.41	level2			286.093	84.2	NEG	8.88734e+06	1.07627e+07	9.9391e+06	9.24472e+06	8.928e+06	1.10497e+07
5-(Methoxycarbonyl)-2,6-dimethyl-4-(3-nitrophenyl)-1,4-dihydropyridine-3-carboxylic acid	2.41	level2			331.091	55.2	NEG	1.22429e+07	1.23371e+07	1.31476e+07	8.99493e+06	9.59862e+06	8.26099e+06
Polysorbate_20	2.4	level2			523.342	293.3	POS	7.5741e+06	1.10077e+07	1.0407e+07	1.17627e+07	1.46357e+07	1.63594e+07
3-(N-Maleimidopropionyl)biocytin	2.4	level2			522.209	273.2	NEG	291124	474885	357909	7.43687e+06	8.36556e+06	8.78572e+06
(1S,3R)-1-Aminocyclopentane-1,3-dicarboxylic acid	2.4	level2			172.061	205.6	NEG	1.53949e+07	1.72523e+07	1.70768e+07	1.73471e+07	3.25008e+07	2.08195e+07
2-Methoxy-5-methyl-3-(2-methylbut-3-en-2-yl)chromen-4-one	2.4	level2			259.13	186.6	POS	1.54875e+07	1.85707e+07	1.72559e+07	1.46615e+07	1.52639e+07	1.82144e+07
Retrorsine N-oxide	2.4	level2			368.167	183.5	POS	2.78326e+06	3.29993e+06	2.55073e+06	9.09763e+06	8.97098e+06	8.57845e+06
rac-trans-3-Hydroxy-1-methyl-2-pyrrolidinone-5-(3-pyridinyl)carboxylic acid	2.4	level2			235.072	181.8	NEG	3.94138e+06	4.65567e+06	4.1579e+06	4.49173e+06	4.59083e+06	5.30683e+06
20-Hydroxy-N-arachidonoyltaurine	2.4	level2			428.25	173.7	POS	6.11463e+06	8.25218e+06	7.37858e+06	7.5598e+06	6.21773e+06	8.49015e+06
Valganciclovir	2.4	level2			353.155	172.4	NEG	4.25327e+07	4.8072e+07	4.35395e+07	3.57125e+07	4.58278e+07	4.11208e+07
Quinapril	2.4	level2			437.208	162.4	NEG	1.80234e+07	2.22684e+07	2.03809e+07	1.51835e+07	1.12801e+07	1.96804e+07
Flavanone base + 2O, 1Prenyl	2.4	level2			323.122	134.3	NEG	2.00719e+06	2.31469e+06	2.28744e+06	2.59072e+06	7.02571e+06	2.58817e+06
Psoralen	2.4	level2			185.022	66.6	NEG	2.50097e+07	2.96589e+07	2.77998e+07	9.22039e+08	7.58735e+08	1.15624e+09
2,2'-Dihydroxy-4-methoxybenzophenone	2.4	level2			243.064	63.3	NEG	2.43484e+07	2.99346e+07	3.05351e+07	1.30767e+07	1.85995e+07	1.86916e+07
Ethyl 4-amino-1-piperidinecarboxylate	2.39	level2			173.129	297	POS	1.92407e+07	2.48191e+07	2.48049e+07	2.006e+07	1.83509e+07	3.28553e+07
2-(Cyclobutylamino)-N-[(2S)-3-(3,4-dihydro-1H-isoquinolin-2-yl)-2-hydroxypropyl]isonicotinamide	2.39	level2			381.226	273.2	POS	517642	542594	633904	3.95306e+06	4.56644e+06	4.74802e+06
Pirenperone	2.39	level2			394.194	265.7	POS	4.8407e+06	7.1127e+06	6.03218e+06	4.93787e+06	5.34778e+06	6.47353e+06
Calpain Inhibitor II	2.39	level2			402.247	235.1	POS	7.69135e+06	1.83852e+07	8.46673e+06	6.18509e+06	7.1735e+06	7.63618e+06
7-Hydroxy-4-((3Z)-5-hydroxy-3-methylpent-3-en-1-yl)-4a,8,8-trimethyl-3-methylidenedecahydronaphthalen-2-yl .beta.-D-mannopyranoside	2.39	level2			483.293	230.2	NEG	4.00214e+07	4.37832e+07	4.2728e+07	228187	252023	283429
Didemethylmifepristone	2.39	level2			402.246	224.2	POS	2.90435e+07	3.30837e+07	3.31942e+07	1.73797e+07	1.91101e+07	2.02937e+07
2-Hydroxyclomipramine	2.39	level2			331.162	223.2	POS	9.45695e+06	1.14917e+07	1.02241e+07	8.0257e+06	7.63692e+06	8.76404e+06
3-Hydroxystanozolol glucuronide	2.39	level2			519.266	207.3	NEG	1.17608e+06	1.7965e+06	1.26006e+06	3.56426e+06	6.26005e+06	4.59041e+06
4H-3,1-Benzoxazin-4-one, 6-methyl-2-[(4-methylphenyl)amino]-	2.39	level2			265.094	194.3	NEG	6.271e+07	7.45121e+07	7.05005e+07	7.32524e+07	8.24355e+07	8.3752e+07
Tapentadol-.beta.-D-glucuronide	2.39	level2			396.201	192.4	NEG	1.6235e+07	2.03605e+07	1.84105e+07	8.11636e+07	8.76996e+07	9.01302e+07
8-Acetylharpagide	2.39	level2			405.144	180.7	NEG	524110	572869	540196	0	0	399719
Sch 210972	2.39	level2			444.246	164.9	NEG	3.84686e+07	4.4467e+07	4.16438e+07	6.77752e+06	6.42624e+06	1.81557e+07
5-Methoxypsoralen	2.39	level2			215.033	105.6	NEG	1.5169e+08	2.0149e+08	1.68123e+08	1.38532e+08	1.71236e+08	2.11451e+08
2,6-Dihydroxy-1,1,7-trimethyl-2,9,10,10a-tetrahydrophenanthren-3-one	2.39	level2			273.145	98.8	POS	8.7533e+06	1.0162e+07	1.00991e+07	8.02487e+06	8.39118e+06	1.02074e+07
1-(Methylsulfonyl)-3-piperidinecarbohydrazide	2.39	level2			222.085	77.3	POS	3.54268e+07	4.03689e+07	4.05203e+07	1.36545e+07	1.73622e+07	1.6401e+07
N-(2-Fluorophenyl)-4-methoxybenzamide	2.39	level2			246.095	36	POS	4.84804e+06	4.48538e+06	4.21306e+06	4.03626e+06	3.99856e+06	4.62882e+06
N-[3-(2-Amino-1H-benzimidazol-1-yl)propyl]-N,N-dimethylamine	2.39	level2			219.16	17.3	POS	3.39753e+06	2.9684e+06	2.95968e+06	3.3748e+06	3.48801e+06	3.27861e+06
Purmorphamine	2.38	level2			521.272	240.8	POS	1.03875e+06	1.1682e+06	1.13862e+06	86627.9	147823	151077
S,S'-1,3-Phenylenebis(1,2-ethanediyl)bisisothiourea	2.38	level2			283.101	211	POS	5.22296e+06	7.10651e+06	6.30731e+06	346594	653030	407895
Mitragynine	2.38	level2			399.236	205.6	POS	2.07114e+07	2.16461e+07	2.01648e+07	2.68627e+07	2.62234e+07	3.03251e+07
2-Amino-4,5-difluorobenzoic acid	2.38	level2			172.025	194.9	NEG	4.11214e+07	3.56731e+07	3.73815e+07	3.25361e+07	1.88954e+07	2.65322e+07
Dihydroflavonol + 2O, 2Prenyl	2.38	level2			409.209	165.3	POS	1.11434e+06	719933	5.82061e+06	1.26277e+06	1.08868e+06	1.83344e+06
Tryptophyl-Hydroxyproline	2.38	level2			318.149	151.7	POS	5.12031e+06	5.25485e+06	6.1204e+06	1.95795e+07	1.86366e+07	2.21682e+07
LysoPC(22:5(7Z,10Z,13Z,16Z,19Z))	2.38	level2			570.354	138.5	POS	1.41416e+06	1.9028e+06	1.75076e+06	105692	92714.6	110689
Quizalofop	2.38	level2			345.06	93.2	POS	1.30007e+07	1.06736e+07	1.48878e+07	1.42435e+07	1.25671e+07	1.17182e+07
(3-Aminopropyl)(diethoxymethyl)phosphinic acid	2.38	level2			224.104	49.8	NEG	3.89173e+07	4.4259e+07	4.23256e+07	3.86972e+07	3.76865e+07	4.32165e+07
Phenylbutazone	2.38	level2			309.156	29.7	POS	1.88376e+07	2.44328e+07	2.08742e+07	1.57008e+07	1.68146e+07	2.06524e+07
1,2-Bis(1-ethoxyethoxy)propane	2.38	level2			221.175	17.4	POS	6.65548e+06	6.26556e+06	5.96694e+06	7.08026e+06	7.34707e+06	6.9157e+06
4-(Chloromethyl)-7-hydroxy-8-methyl-2H-chromen-2-one	2.38	level2			223.02	4.2	NEG	0	0	1.48818e+06	2.53431e+06	0	2.07675e+06
2-Stearyl_citrate	2.37	level2			445.315	310.1	POS	6.62933e+06	7.13236e+06	8.6235e+06	3.58682e+06	4.7942e+06	5.73787e+06
Bethanechol_chloride	2.37	level2			197.101	293.7	POS	7.14567e+06	7.68306e+06	7.29948e+06	8.17407e+06	8.96413e+06	8.0254e+06
(1alpha,4alpha,5beta,6alpha,11betaH)-1,4-Epoxy-5-hydroxy-10(14)-germacren-12,6-olide	2.37	level2			267.16	289.5	POS	1.29454e+06	1.41941e+06	1.18652e+06	308522	378596	449962
Schizandrin A	2.37	level2			417.228	284.8	POS	236843	180205	161635	209705	74693	120508
O-Desmethylastemizole	2.37	level2			445.241	275.4	POS	807338	575029	605886	275945	381650	341886
Bosentan	2.37	level2			550.184	262.6	NEG	3.39364e+06	4.28135e+06	4.48318e+06	3.5533e+06	3.68509e+06	3.26697e+06
2,3-Dinor-6-keto-prostaglandin_F1_a	2.37	level2			343.21	258.3	POS	3.0943e+06	3.48964e+06	2.07041e+06	8.99633e+06	9.09577e+06	9.86887e+06
Isopetasoside	2.37	level2			397.221	194	POS	1.38085e+08	1.68315e+08	1.58179e+08	2.80829e+07	2.78247e+07	3.40828e+07
4-[5-(4-Hydroxy-3-methoxyphenyl)-3,4-dimethyloxolan-2-yl]-2-methoxyphenol	2.37	level2			343.15	183.8	NEG	3.58691e+07	4.45013e+07	4.03353e+07	3.65366e+07	4.30365e+07	4.44953e+07
(2E)-4-Hydroxy-3,4-dimethylpent-2-en-1-yl 6-O-((2S,3R,4R)-3,4-dihydroxy-4-(hydroxymethyl)tetrahydrofuran-2-yl)-.beta.-D-glucopyranoside	2.37	level2			423.19	171.7	NEG	1.42085e+06	1.72499e+06	1.33644e+06	2.38752e+06	8.25872e+06	2.7887e+06
Piperonyl_isobutyrate	2.37	level2			223.094	103.7	POS	4.45927e+07	5.09519e+07	4.85522e+07	4.00345e+07	3.89425e+07	4.86103e+07
6-(1-Naphthyl)-5-nitro-2-piperidinone	2.37	level2			271.112	78.4	POS	1.34997e+07	1.33682e+07	1.04158e+07	4.08998e+06	2.29573e+06	2.45878e+06
7-(Difluoromethyl)-5-methyl-4,5,6,7-tetrahydropyrazolo[1,5-a]pyrimidine-2-carboxylic acid	2.37	level2			232.083	39.2	POS	1.25428e+07	1.44029e+07	1.27189e+07	1.02365e+07	1.1113e+07	1.35763e+07
9-(Methoxycarbonyl)dec-9-enoic acid	2.37	level2			227.123	38.1	NEG	8.82116e+07	9.748e+07	9.51659e+07	7.89743e+07	5.77626e+07	8.89812e+07
Aspernigrin A	2.37	level2			229.101	23.6	POS	1.41651e+07	2.25532e+07	1.35368e+07	1.26558e+07	1.95261e+07	1.81763e+07
Artonol_C	2.36	level2			501.195	238.9	POS	6.46669e+06	7.54118e+06	7.04048e+06	4.95473e+06	5.37986e+06	5.48944e+06
N-Demethylmifepristone	2.36	level2			416.262	225.9	POS	2.75077e+07	2.99889e+07	2.95274e+07	9.44115e+06	1.03874e+07	1.12492e+07
.beta.-Glutamic acid	2.36	level2			148.061	225.6	POS	8.17956e+08	9.29318e+08	8.76295e+08	9.48636e+08	1.01847e+09	1.09282e+09
Veranisatin_B	2.36	level2			357.118	209.3	POS	9.24358e+06	8.88228e+06	9.9569e+06	5.734e+06	3.75536e+06	7.58591e+06
3'-Hydroxystanozolol	2.36	level2			345.25	206.6	POS	6.42242e+07	7.59218e+07	7.17797e+07	4.43651e+07	4.80926e+07	5.1443e+07
Pentagastrin	2.36	level2			768.336	202.7	POS	2.01225e+06	2.59478e+06	2.40148e+06	1.91379e+06	1.86505e+06	2.60335e+06
{[3-Ethoxy-2-(ethoxycarbonyl)-3-oxo-1-propenyl]amino}acetic acid	2.36	level2			244.083	192.2	NEG	3.19649e+07	3.68611e+07	4.361e+07	3.14984e+07	3.19331e+07	3.48551e+07
Clomeprop	2.36	level2			324.059	161.7	POS	1.06898e+07	1.13154e+07	1.20529e+07	7.63629e+06	8.7626e+06	9.83061e+06
Thr-Met	2.36	level2			249.088	125.1	NEG	4.95628e+06	6.00961e+06	5.12989e+06	5.21274e+06	7.1857e+06	6.18105e+06
Threoninyl-Methionine	2.36	level2			251.109	76.7	POS	1.12008e+07	1.41138e+07	1.31601e+07	2.26681e+07	2.16294e+07	2.71072e+07
Ethyl 6-methyl-4-(4-methylphenyl)-2-oxo-1,2,3,4-tetrahydro-5-pyrimidinecarboxylate	2.36	level2			275.139	31.8	POS	1.43935e+07	1.89198e+07	1.65153e+07	1.35909e+07	1.47913e+07	1.84075e+07
2,2'-[(Phosphonomethyl)imino]diacetic acid	2.36	level2			226.018	13.5	NEG	3.00955e+07	3.93789e+07	3.64464e+07	2.85593e+07	3.31456e+07	3.49236e+07
2-Amino-3-(dimethylamino)propionic acid	2.35	level2			133.097	288.7	POS	6.47663e+07	8.82818e+07	8.40598e+07	8.67608e+07	9.74084e+07	1.07616e+08
(R)-1-O-[b-D-Glucopyranosyl-(1->6)-b-D-glucopyranoside]-1,3-octanediol	2.35	level2			471.239	281.3	POS	752067	622604	728543	334109	251326	292481
LNnT	2.35	level2			706.246	274.3	NEG	296592	412512	1.01687e+06	236419	201525	208534
Heterophyllin	2.35	level2			505.226	272.2	POS	3.05978e+06	3.73972e+06	3.82212e+06	3.85765e+06	4.08542e+06	3.47991e+06
Benzoic acid, 3-[(3-methoxybenzoyl)amino]-4-(4-methyl-1-piperazinyl)-, methyl ester	2.35	level2			384.189	223.3	POS	1.14035e+07	1.26655e+07	1.06841e+07	9.70118e+06	1.22398e+07	1.21538e+07
Artocarpin	2.35	level2			437.199	177.7	POS	1.59339e+06	1.89345e+06	1.62473e+06	1.36002e+06	1.48793e+06	1.41413e+06
3-Quinolinecarboxamide, 6-(2-furanyl)-1,4-dihydro-8-methoxy-4-oxo-1-pentyl-N-tricyclo[3.3.1.1(3,7)]dec-1-yl-	2.35	level2			489.273	155.3	POS	3.03762e+07	4.24513e+07	3.63119e+07	5.74254e+06	5.4118e+06	5.62081e+06
N-Tris(hydroxymethyl)methyl-4-aminobutanesulfonic acid	2.35	level2			258.105	93.1	POS	1.84657e+07	1.83244e+07	2.31863e+07	2.54745e+07	2.8461e+07	2.12422e+07
Niflumic acid	2.35	level2			281.055	80.8	NEG	0	0	0	8.35109e+07	1.1366e+08	1.05519e+08
(S)-Amiflamine	2.35	level2			193.17	56.1	POS	6.3152e+07	7.84279e+07	7.58434e+07	5.80513e+07	6.17902e+07	7.75641e+07
N5-(1-Iminobutyl)-L-ornithine	2.35	level2			202.155	51.9	POS	6.23599e+06	7.92195e+06	6.17755e+06	5.82163e+06	5.349e+06	7.61061e+06
5-(4-Butoxyphenyl)-3,5-dimethyl-2,4-imidazolidinedione	2.35	level2			277.156	25.9	POS	5.77723e+06	6.97484e+06	910520	3.72827e+06	5.23532e+06	6.27603e+06
4-Chloro-1H-pyrrole-2-carboxylic acid	2.35	level2			143.991	7.4	NEG	2.4765e+06	2.29194e+06	3.13505e+06	2.68018e+06	1.66523e+06	3.13372e+06
N-(3-Dimethylaminopropyl)-N'-ethylcarbodiimide	2.34	level2			156.149	322.9	POS	1.06067e+07	9.36649e+06	8.99487e+06	8.78171e+06	7.86388e+06	1.08565e+07
Ampkinone	2.34	level2			504.147	257.4	NEG	1.8074e+07	2.1269e+07	1.90118e+07	2.36962e+07	1.05741e+07	1.44576e+06
Angiotensin_II	2.34	level2			1046.53	205.9	POS	1.98117e+07	2.08665e+07	2.139e+07	0	0	0
leonurine	2.34	level2			334.143	199.7	POS	736110	962442	494443	6.43701e+06	3.08766e+07	3.40166e+07
4-[4-[[(1R)-1-Phenylethyl]amino]-7H-pyrrolo[2,3-d]pyrimidin-6-yl]phenol	2.34	level2			329.136	184.6	NEG	2.88718e+07	3.65068e+07	3.13338e+07	4.0248e+07	3.99227e+07	5.21529e+07
Glu-Ser	2.34	level2			233.078	184.1	NEG	2.67595e+06	976025	909722	1.46334e+06	857523	1.79559e+06
1H-Indazole-3-carboxamide, N-1-naphthalenyl-1-pentyl-	2.34	level2			356.183	178.2	NEG	3.34478e+07	5.71137e+07	4.75309e+07	3.2709e+07	2.77218e+07	5.00814e+07
24-Acetyl-_25-cinnamoylvulgaroside	2.34	level2			609.338	146.1	POS	1.38092e+07	1.83921e+07	1.58826e+07	0	0	0
1H-Indole-1-pentanoic acid, 3-[(2,2,3,3-tetramethylcyclopropyl)carbonyl]-	2.34	level2			340.187	129.5	NEG	1.46068e+08	1.81255e+08	1.66106e+08	2.00766e+08	2.45296e+08	2.08808e+08
atrazine	2.34	level2			214.083	117.5	NEG	1.34023e+07	1.49871e+07	1.42679e+07	1.1835e+07	1.16479e+07	1.27627e+07
rac-N,N-Didesmethyl-O-desmethylvenlafaxine glucuronide	2.34	level2			410.185	117.4	NEG	2.96711e+06	7.18873e+06	4.62041e+06	5.17194e+07	5.33968e+07	4.752e+07
(3aS,8aR)-1,3a,8-trimethyl-1,2,3,3a,8,8a-hexahydropyrrolo[2,3-b]indol-5-yl methylcarbamate	2.34	level2			276.175	96.1	POS	1.03694e+07	1.3181e+07	1.139e+07	6.54102e+06	7.55026e+06	8.91777e+06
Ethyl 7-aminopyrazolo[1,5-a]pyrimidine-6-carboxylate	2.34	level2			207.088	77.5	POS	1.78184e+07	2.2322e+07	2.12273e+07	1.879e+07	1.95648e+07	2.10089e+07
2-Deoxyribose 5-phosphate	2.34	level2			213.017	65.1	NEG	4.31041e+07	4.12479e+07	3.90442e+07	1.64097e+07	2.47603e+07	2.16997e+07
N-(1H-Indol-3-ylacetyl)phenylalanine	2.34	level2			321.12	56.8	NEG	1.96926e+07	2.72528e+07	2.35507e+07	2.55284e+07	2.11244e+07	3.66924e+07
Methyl 2-[[4-hydroxy-3-(2-methylbut-3-en-2-yl)-5-(3-methylbut-2-enyl)phenyl]methyl]-3-(4-hydroxyphenyl)-4-methoxy-5-oxofuran-2-carboxylate	2.34	level2			507.244	52.4	POS	1.80671e+07	1.8149e+07	1.76832e+07	1.88865e+07	2.08878e+07	1.6186e+07
Cephaeline	2.33	level2			489.266	243.6	POS	5.76828e+06	6.43218e+06	8.31562e+06	5.26688e+06	6.40326e+06	6.0184e+06
Canellin E	2.33	level2			403.171	221.3	POS	1.38438e+06	1.84511e+06	1.69676e+06	3.39854e+07	3.78514e+07	4.51404e+07
Methanone, 1-naphthalenyl-(1-pentyl-1H-pyrrol-2-yl)-	2.33	level2			292.166	220.4	POS	1.3796e+07	1.54989e+07	1.55876e+07	1.33065e+07	1.42136e+07	1.40915e+07
Clorgyline	2.33	level2			272.065	202.3	POS	6.80153e+06	8.55507e+06	7.79208e+06	6.65268e+06	7.74307e+06	8.82695e+06
M-Secociguatoxin_4A	2.33	level2			1079.61	183.8	POS	3.14842e+07	3.20891e+07	3.69822e+07	1.27695e+06	1.10637e+06	1.2901e+06
2-(2-Ethyl-4-(4-fluorophenyl)-2-methyltetrahydro-2H-pyran-4-yl)ethanamine	2.32	level2			266.187	294.1	POS	7.10473e+06	8.04418e+06	7.06275e+06	7.96526e+06	8.37316e+06	8.85783e+06
Flavidulol_A	2.32	level2			259.171	283	POS	2.25558e+07	2.51043e+07	2.46188e+07	4.15263e+06	4.55583e+06	4.21414e+06
Methopterine	2.32	level2			454.146	251.3	NEG	2.16807e+06	2.63713e+06	2.47094e+06	1.97543e+06	2.08574e+06	2.61102e+06
.beta.-D-Glucopyranosiduronic acid, 5-[3-[(2,2,3,3-tetramethylcyclopropyl)carbonyl]-1H-indol-1-yl]pentyl	2.32	level2			504.266	247.6	POS	5.91731e+06	1.16561e+07	6.63921e+06	8.28169e+06	7.13792e+06	7.74524e+06
Hexose + C13H21O2	2.32	level2			389.216	242.2	POS	1.82227e+06	2.15009e+06	2.08875e+06	1.60932e+06	1.83496e+06	1.84687e+06
(gamma-Glutamyl-gamma-glutamyl)-S-methylcysteine	2.32	level2			394.128	236.9	POS	5.82921e+06	7.33603e+06	6.60792e+06	4.89018e+06	5.17785e+06	6.17855e+06
Olmesartan	2.32	level2			445.194	234.7	NEG	1.17963e+07	1.43711e+07	1.22685e+07	6.86388e+06	7.28221e+06	8.60242e+06
Diethyl 5,5'-methylenebis(4-ethyl-3-methyl-1H-pyrrole-2-carboxylate)	2.32	level2			373.21	234	NEG	1.14411e+07	1.38024e+07	1.4576e+07	1.15064e+07	1.10708e+07	1.69249e+07
Aucubin	2.32	level2			343.161	202	NEG	1.20167e+07	1.29032e+07	1.27919e+07	7.07968e+06	1.17629e+07	1.06054e+07
clemastine	2.32	level2			344.182	199.6	POS	862690	1.12542e+06	1.05183e+06	1.45559e+07	1.62968e+07	1.61156e+07
Olitoriusin	2.32	level2			859.398	196	POS	4.04868e+07	2.70287e+07	5.08858e+07	3.25266e+07	1.92903e+07	3.16187e+07
Cilostamide	2.32	level2			341.183	178.6	NEG	2.01501e+07	2.20582e+07	2.49185e+07	1.23145e+08	1.40757e+08	1.42109e+08
Ebastin	2.32	level2			470.298	170.1	POS	2.71314e+07	3.12481e+07	3.24627e+07	934261	1.51498e+06	1.81322e+06
TRH, free acid	2.32	level2			362.148	138.3	NEG	2.17331e+07	2.3986e+07	2.12226e+07	1.77251e+07	1.7062e+07	1.92631e+07
11-hydroxy-9-(hydroxymethyl)-2-methoxycarbonyl-2,6a,6b,9,12a-pentamethyl-10-(3,4,5-trihydroxyoxan-2-yl)oxy-1,3,4,5,6,6a,7,8,8a,10,11,12,13,14b-tetradecahydropicene-4a-carboxylic acid	2.32	level2			665.389	136.8	POS	3.26661e+06	5.28634e+06	5.14358e+06	1.02485e+07	1.10742e+07	1.57965e+07
N-[5-(2,5-Dioxopyrrolidin-1-yl)pentyl]-N-hydroxyacetamide	2.32	level2			243.134	70.5	POS	1.63818e+07	1.91249e+07	1.7465e+07	1.35127e+07	1.37033e+07	1.46389e+07
4-Amino-3-(4-fluorophenyl)butanoic acid	2.32	level2			196.073	63.8	NEG	8.69472e+06	9.97867e+06	9.40609e+06	7.70264e+06	7.03627e+06	8.45638e+06
Phosphonic acid, P-[[[(1R,2S)-2-aminocyclohexyl]amino]carbonyl]-, rel-	2.32	level2			221.067	46.1	NEG	2.12634e+07	8.42402e+06	2.3925e+07	1.60317e+07	1.7356e+07	2.76156e+07
Lansoprazole	2.32	level2			368.064	27.8	NEG	3.07289e+06	4.04782e+06	3.49625e+06	1.71039e+07	1.49608e+07	2.24237e+07
1-Aminodecylidene bis-phosphonic acid	2.32	level2			316.113	25.3	NEG	9.73764e+06	1.20843e+07	1.08936e+07	8.73807e+06	5.91099e+06	9.8413e+06
SPI_298.2741_15.1	2.32	level2			298.275	17	POS	4.17758e+06	2.01916e+06	6.88566e+06	3.63792e+06	1.97824e+06	2.40576e+06
N-Benzyl-9-(2-tetrahydropyranyl)adenine	2.31	level2			310.169	297	POS	999902	1.39292e+06	1.73138e+06	1.2334e+06	884918	464122
Thr-Cys	2.31	level2			221.06	256.7	NEG	4.15913e+06	5.66929e+06	5.39004e+06	4.88006e+06	5.07569e+06	5.95352e+06
1-Isopropyl-2,3,4,9-tetrahydro-1H-beta-carboline-3-carboxylic acid	2.31	level2			257.126	242.3	NEG	5.3264e+06	6.80825e+06	6.37329e+06	5.77387e+06	5.83588e+06	7.08072e+06
Diderroside	2.31	level2			463.15	238	NEG	3.2549e+07	4.19558e+07	3.87765e+07	3.12324e+06	3.73501e+06	3.26262e+06
1,1'-Ethylidenebistryptophan	2.31	level2			435.209	222.5	POS	8.51388e+06	9.33479e+06	8.51426e+06	2.16197e+06	2.52367e+06	2.52092e+06
(3-(Hexopyranosyloxy)-2-((2Z)-pent-2-en-1-yl)cyclopentyl)acetic acid	2.31	level2			373.19	221.2	NEG	3.83953e+06	4.89997e+06	4.69764e+06	2.08487e+06	2.76946e+06	2.28615e+06
[3-Me-His2] TRH	2.31	level2			375.176	176	NEG	1.11995e+07	1.37246e+07	1.31794e+07	2.43355e+07	1.38625e+07	3.40277e+07
1-[2-(1,3-Benzodioxol-5-ylamino)-2-oxoethyl]piperidine	2.31	level2			263.139	142.7	POS	2.84147e+08	3.34503e+08	3.18146e+08	2.92088e+09	3.08892e+09	3.50357e+09
Octanol	2.31	level2			131.13	116.4	POS	2.66067e+08	1.88314e+08	1.07394e+08	2.66248e+08	2.35684e+08	7.38928e+06
2,3-Quinoxalinedione, 6-chloro-1,4-dihydro-	2.31	level2			194.997	30.8	NEG	2.47601e+08	3.18911e+08	2.85949e+08	2.22936e+08	2.37079e+08	2.85892e+08
3'-Hydroxyrepaglinide	2.31	level2			469.267	28.3	POS	184597	238195	156205	269807	208188	349244
1H-Pyrazole-1-carboximidamide	2.31	level2			111.067	20.5	POS	3.65494e+06	3.25256e+06	3.45791e+06	2.19662e+06	2.8708e+06	2.66175e+06
5-(4-Morpholinylsulfonyl)-1H-indole-2,3-dione	2.31	level2			295.045	13.1	NEG	733325	894351	608958	700280	677614	823347
Syringaresinol	2.3	level2			417.156	266.1	NEG	461577	1.18329e+06	884451	416300	548945	1.01399e+06
Deltarasin	2.3	level2			604.309	235.7	POS	6.44966e+06	7.50671e+06	6.17658e+06	7.10335e+06	6.68641e+06	7.39088e+06
N-[(2S)-2-[[(1Z)-1-Methyl-3-oxo-3-[4-(trifluoromethyl)phenyl]-1-propen-1-yl]amino]-3-[4-[2-(5-methyl-2-phenyl-4-oxazolyl)ethoxy]phenyl]propyl]propanamide	2.3	level2			620.277	192.3	POS	2.49829e+07	2.68412e+07	2.74922e+07	1.39147e+06	1.34684e+06	1.12119e+06
Sotalol	2.3	level2			273.127	168.2	POS	2.41591e+06	1.38499e+06	2.09981e+06	1.84692e+06	2.49284e+06	2.34165e+06
2,6-ditert-butyl-4-methylphenol	2.3	level2			221.186	165.7	POS	4.85092e+07	5.74409e+07	5.16484e+07	6.77896e+07	7.14317e+07	9.42918e+07
Demethyloleuropein	2.3	level2			527.177	93	POS	1.09818e+07	8.35298e+06	8.03186e+06	8.70151e+06	8.0102e+06	7.41983e+06
juglone	2.3	level2			173.024	73.5	NEG	6.39845e+06	8.06362e+06	6.62932e+06	2.70486e+07	2.73901e+07	3.10315e+07
Imazethapyr	2.3	level2			290.153	46.1	POS	5.48544e+07	4.99234e+07	5.18295e+07	4.18091e+07	3.66776e+07	4.8511e+07
N-Acetyl-2-carboxybenzenesulfonamide	2.3	level2			242.013	16.2	NEG	4.51783e+07	5.5389e+07	4.99545e+07	4.26837e+07	4.75973e+07	5.38149e+07
N-Desalkylbuprenorphine	2.29	level2			414.26	298.7	POS	1.77372e+06	2.1471e+06	1.86887e+06	1.85756e+06	1.78128e+06	2.24415e+06
2-Piperazinecarboxamide	2.29	level2			130.098	293.3	POS	8.57561e+07	7.96213e+07	8.7976e+07	9.88161e+07	1.02115e+08	9.16429e+07
4-Fluoro-2-methyl-5-[[7-(phenylmethoxy)-4-quinazolinyl]amino]phenol	2.29	level2			374.132	242.8	NEG	7.49747e+06	8.95131e+06	8.89167e+06	7.11716e+06	7.30351e+06	9.01447e+06
N-Ethyl-4-hydroxy-N-phenylbenzenesulfonamide	2.29	level2			276.073	228.6	NEG	2.47323e+06	2.97411e+06	2.6771e+06	3.39585e+06	4.43532e+06	4.15335e+06
N-(2-Phosphate-1R-methylethyl)-5Z,8Z,11Z,14Z-eicosatetraenamide	2.29	level2			440.251	170.2	NEG	9.31867e+07	1.21601e+08	1.11023e+08	1.76447e+07	3.22889e+07	3.05384e+07
Amikacin	2.29	level2			586.298	92.9	POS	1.08629e+07	8.25495e+06	1.11132e+07	1.01722e+07	1.17286e+07	1.07092e+07
(2S,2'S)-Pyrosaccharopine	2.29	level2			259.13	88	POS	4.70602e+06	3.35958e+06	4.38836e+06	4.01331e+06	4.38357e+06	4.62434e+06
3-Cyano-2-hydroxy-6-methylisonicotinic acid	2.29	level2			179.041	86.7	POS	1.23425e+07	1.28521e+07	1.28423e+07	1.38362e+07	1.51438e+07	1.42474e+07
Mesotrione	2.29	level2			340.048	86.7	POS	2.41763e+07	2.5839e+07	2.42939e+07	2.38421e+07	2.53523e+07	2.37566e+07
2-Furyl methyl ketone	2.29	level2			111.044	56.3	POS	1.18917e+08	1.41817e+08	1.29955e+08	1.15792e+08	1.18164e+08	1.36098e+08
3-Oxocyclobutanecarboxylic acid	2.29	level2			113.024	44.8	NEG	2.31495e+07	3.08353e+07	2.05693e+07	2.12693e+07	2.11799e+07	1.9086e+07
5-(3,4-Dimethoxybenzyl)-5-methyl-2,4-imidazolidinedione	2.29	level2			263.104	40.5	NEG	2.64755e+07	2.93609e+07	2.90228e+07	2.4882e+07	1.96841e+07	2.782e+07
Cyclo(alanylleucyl)	2.29	level2			185.129	39.6	POS	4.4936e+06	5.10225e+06	5.23084e+06	3.11667e+06	4.78914e+06	3.94293e+06
Biphenyl-4-yl-p-tolylmethanone	2.29	level2			273.132	38.7	POS	7.90228e+06	6.07757e+06	7.69664e+06	8.90548e+06	8.19312e+06	5.53118e+06
5-(2-Aminoethyl)-1H-imidazol-2-amine	2.28	level2			127.098	293.7	POS	5.46364e+07	4.93687e+07	5.03524e+07	5.75112e+07	5.85398e+07	4.91878e+07
Glycinoeclepin_C	2.28	level2			515.265	286.6	POS	1.05127e+07	1.2638e+07	1.28627e+07	1.03837e+07	1.07119e+07	1.28509e+07
Mangiferin	2.28	level2			423.091	273.2	POS	3.15801e+06	3.25869e+06	3.8098e+06	2.34316e+06	2.36971e+06	1.44459e+06
Carmoxirole	2.28	level2			375.206	220.7	POS	1.3303e+07	1.5573e+07	1.30277e+07	7.52115e+06	8.69739e+06	7.59755e+06
Catalposide	2.28	level2			481.135	201.1	NEG	7.86397e+06	8.42985e+06	8.25404e+06	8.27302e+06	5.13629e+06	8.89634e+06
Imidazo[5,1-f][1,2,4]triazin-4(1H)-one, 2-[(3,4-dimethoxyphenyl)methyl]-7-[(1R)-1-[(1R)-1-hydroxyethyl]-4-phenylbutyl]-5-methyl-	2.28	level2			477.247	177.6	POS	5.58841e+06	5.80406e+06	6.09046e+06	5.44511e+06	5.39141e+06	7.23285e+06
Isopyrazam	2.28	level2			360.192	157.5	POS	7.16794e+06	9.39304e+06	8.64794e+06	2.3538e+08	2.5756e+08	3.08191e+08
Cnidioside A	2.28	level2			367.105	151.3	NEG	5.13334e+07	5.20597e+07	4.90245e+07	5.7586e+07	4.52257e+07	6.80459e+07
Destruxin A	2.28	level2			578.354	146.6	POS	174826	87998.9	100550	1.3906e+07	1.57121e+07	1.23801e+07
3-Hydroxy-6-methylheptyl 2-O-.beta.-D-glucopyranosyl-.beta.-D-glucopyranoside	2.28	level2			469.231	145.4	NEG	5.65502e+06	7.99206e+06	7.11042e+06	5.82439e+06	4.84034e+06	6.65601e+06
2-Despiperidyl-2-(5-carboxypentylamine)repaglinide	2.28	level2			485.261	128.8	POS	7.37462e+07	9.48357e+07	8.90739e+07	1.06511e+08	1.14309e+08	1.35172e+08
Aginoside_progenin	2.28	level2			773.424	111.6	POS	297250	382192	500794	2.95904e+07	3.96051e+07	3.35612e+07
DL-2,3-Diaminopropionic acid	2.28	level2			105.07	92.1	POS	1.65686e+08	1.40069e+08	1.74807e+08	1.55169e+08	1.60765e+08	1.41353e+08
Piracetam	2.28	level2			143.082	84.8	POS	7.41663e+06	7.21652e+06	6.8798e+06	7.47411e+06	7.45467e+06	8.0854e+06
4-[(4-Carboxybutanoyl)amino]benzoic acid	2.28	level2			250.072	50.2	NEG	4.55028e+06	5.80126e+06	4.81459e+06	6.70571e+06	1.77353e+07	8.32757e+06
2-(2-oxo-8,9-dihydrofuro[2,3-h]chromen-8-yl)propan-2-yl acetate	2.28	level2			287.089	44.2	NEG	1.24231e+07	1.45485e+07	1.3368e+07	2.18591e+06	456050	2.55198e+06
Rubraflavone_B	2.27	level2			475.247	262.3	POS	1.91272e+06	2.57618e+06	2.18046e+06	6.44973e+06	6.58198e+06	6.34293e+06
Sakacin_A	2.27	level2			289.187	252.8	POS	2.30118e+07	2.821e+07	2.73479e+07	1.72277e+07	1.80029e+07	2.20962e+07
13,14-Dihydro-16,16-difluoroprostaglandin J2	2.27	level2			373.22	247	POS	6.29318e+06	9.00512e+06	7.32079e+06	1.12392e+07	1.35078e+07	1.46009e+07
8-Carboxy-3-methylflavone	2.27	level2			279.066	232.4	NEG	453178	423577	618668	312034	359081	404836
Tamsulosin	2.27	level2			407.166	226.1	NEG	8.03858e+06	1.19235e+07	1.07522e+07	8.31251e+06	1.41004e+07	1.26191e+07
2-[7-Acetyloxy-5-chloro-3-[(1E,3E)-3,5-dimethylhepta-1,3-dienyl]-7-methyl-6,8-dioxoisoquinolin-2-yl]propanoic acid	2.27	level2			460.158	203	NEG	1.76913e+06	2.3472e+06	2.10127e+06	713158	501838	635814
N-[2-(1-Piperidinyl)-5-(trifluoromethyl)phenyl]-4-pyridinecarboxamide	2.27	level2			350.148	194.9	POS	830593	472808	705699	1.9627e+07	1.67939e+07	2.70306e+07
(3b,20R,22R)-3,20,27-Trihydroxy-1-oxowitha-5,24-dienolide_3-glucoside	2.27	level2			635.342	180.5	POS	8.02554e+07	8.91059e+07	8.83149e+07	7.04724e+07	7.42891e+07	8.48368e+07
Cyclanilide	2.27	level2			271.99	180	NEG	3.65374e+08	5.14236e+08	4.48549e+08	3.60843e+08	2.76073e+08	5.1249e+08
3-O-Feruloylquinic acid	2.27	level2			367.105	173.2	NEG	1.89548e+07	1.00082e+07	2.15025e+07	1.95868e+07	2.58646e+07	1.58218e+07
Merodesmosine	2.27	level2			403.255	155.6	POS	1.72638e+07	2.22372e+07	2.00871e+07	368530	1.13734e+06	765707
2-[[(E)-3-(2-Naphthyl)but-2-enoyl]amino]benzoic acid	2.27	level2			330.113	154	NEG	9.90077e+06	1.29738e+07	1.17212e+07	2.81906e+07	3.15089e+07	3.47352e+07
20-Hydroxy-9,10,14-trimethyl-1,11-dioxo-16,23-epoxy-4,9-cyclo-9,10-secocholesta-2,5,24-trien-2-yl 2-O-(6-deoxy-.alpha.-L-mannopyranosyl)-.alpha.-D-glucopyranoside	2.27	level2			791.421	150.4	POS	8.59626e+06	1.15915e+07	9.73954e+06	298369	326744	613550
Gabexate	2.27	level2			322.176	143.4	POS	1.04855e+07	1.31391e+07	1.23155e+07	9.7341e+06	1.09985e+07	1.25639e+07
(8Z)-24-Hydroxy-5-(1-hydroxyethyl)-12a,17-dimethyl-2,3,6,7,12,12a,18,19-octahydro-14H,15aH-spiro[1a,5:12,14-dimethanooxireno[8,9][1,6,12]trioxacyclooctadecino[3,4-d]chromene-13,2'-oxirane]-10,22(5H,22aH)-dione	2.27	level2			547.255	143.3	POS	2.2168e+06	2.77822e+06	3.12064e+06	2.42723e+07	2.75502e+07	2.61479e+07
isosakuranetin	2.27	level2			285.076	76.8	NEG	3.94125e+06	3.7744e+06	4.44077e+06	5.27803e+06	5.17754e+06	5.73491e+06
Methanone, 1-naphthalenyl(1-propyl-1H-indol-3-yl)-	2.27	level2			314.159	57.6	POS	6.14801e+06	6.2892e+06	6.49238e+06	562522	757558	149588
Asp-Gly-Asp	2.27	level2			304.078	38	NEG	1.79033e+07	2.05224e+07	2.03912e+07	732989	737281	1.02011e+06
Butalbital	2.27	level2			225.124	37.1	POS	4.15611e+08	4.85126e+08	4.57589e+08	3.67553e+08	4.16461e+08	4.60472e+08
4-Oxazolecarboxylic acid	2.27	level2			112.004	6.4	NEG	3.39029e+06	3.24521e+06	3.85417e+06	3.44233e+06	4.67886e+06	3.29583e+06
4-(Aminomethyl)piperidine-1-carboximidamide	2.26	level2			157.145	302.8	POS	1.96897e+06	2.07496e+06	2.2387e+06	1.69811e+06	3.60648e+06	2.56706e+06
Ceanothine_B	2.26	level2			505.288	263	POS	1.71741e+06	2.81098e+06	2.19759e+06	4.63163e+06	5.03469e+06	6.69071e+06
S-(2-Carboxypropyl)glutathione	2.26	level2			392.113	236	NEG	8.31091e+06	1.04461e+07	1.00978e+07	5.67355e+06	5.92539e+06	6.5211e+06
N4-(b-N-Acetyl-D-glucosaminyl)-L-asparagine	2.26	level2			336.142	232.1	POS	3.43439e+07	4.33788e+07	4.00812e+07	4.84534e+07	5.22622e+07	5.9045e+07
4-Chloro-8-(trifluoromethyl)quinoline	2.26	level2			232.018	218.4	POS	1.57565e+07	1.9355e+07	2.1598e+07	2.3035e+07	1.7406e+07	2.67074e+07
Streptomycin A	2.26	level2			582.277	213	POS	9.31873e+06	9.41684e+06	1.08464e+07	9.27038e+06	8.02368e+06	9.41673e+06
Sulfosuccinimidyl oleate	2.26	level2			458.225	212.9	NEG	2.91591e+06	2.99354e+06	1.19543e+07	2.74544e+06	2.15442e+06	3.03005e+06
4-Methoxy-2,4-dioxobutanoic acid	2.26	level2			145.014	209.5	NEG	6.21787e+07	6.2629e+07	6.2875e+07	7.43232e+07	5.5574e+07	8.18597e+07
(3S)-4-[(tert-Butoxy)carbonyl]morpholine-3-carboxylic acid	2.26	level2			230.104	195.8	NEG	7.44161e+06	8.82509e+06	8.49139e+06	1.25163e+07	7.60163e+06	1.47209e+07
Zolmitriptan N-oxide	2.26	level2			304.17	188.5	POS	8.91495e+06	8.92328e+06	1.04243e+07	5.83535e+06	6.22535e+06	6.90194e+06
Methanone, [(3R)-3-(hydroxymethyl)-1-piperidinyl][4-[2-(4-methoxyphenyl)ethynyl]phenyl]-	2.26	level2			350.173	178.8	POS	3.49055e+06	4.1642e+06	3.04961e+06	8.29291e+06	7.67804e+06	1.072e+07
Desmethyleneparoxetine	2.26	level2			316.133	174.5	NEG	5.24021e+06	5.78108e+06	6.09614e+06	4.1446e+07	4.52558e+07	5.38793e+07
(E)-5-[4-(Carboxymethyl)-4-methoxycarbonyl-3-methyl-6-methylidene-2-oxo-3a,5,7,7a-tetrahydro-3H-1-benzofuran-5-yl]-3-methylpent-2-enoic acid	2.26	level2			393.151	151.5	NEG	5.83887e+06	8.51664e+06	7.43088e+06	4.17081e+06	6.3046e+06	6.34725e+06
LysoPC(18:4(6Z,9Z,12Z,15Z))	2.26	level2			516.303	138.8	POS	9.48454e+07	1.29203e+08	1.18906e+08	2.67153e+07	2.86989e+07	3.55653e+07
Securiterpenoside	2.26	level2			277.096	134.7	NEG	1.02354e+07	1.30912e+07	1.07061e+07	1.20339e+07	1.48451e+07	1.253e+07
cis-2,3-Dimethylthiirane	2.26	level2			89.0422	126.6	POS	1.31258e+07	1.61648e+07	1.60121e+07	1.11164e+07	1.22617e+07	1.22316e+07
Anorexigenic Peptide	2.26	level2			324.13	92.7	POS	1.40715e+07	1.59644e+07	1.62605e+07	1.25317e+07	1.35951e+07	1.50637e+07
Pterocarpan base + 1O, 1MeO	2.26	level2			269.081	79.4	NEG	4.68018e+06	5.39965e+06	5.79579e+06	4.1027e+06	1.37129e+07	4.99193e+06
6-methyltetrahydropterin	2.26	level2			182.104	75	POS	3.86121e+06	3.43079e+06	5.04225e+06	8.22235e+06	6.29363e+06	9.29196e+06
N1-Benzyl-N2,N2-diethyl-1,2-ethanediamine	2.26	level2			207.186	48	POS	8.36335e+06	1.42167e+07	1.14681e+07	9.0184e+06	1.05898e+07	9.71137e+06
1H-Imidazol-1-yloxy, 2-(4-carboxyphenyl)-4,5-dihydro-4,4,5,5-tetramethyl-, 3-oxide	2.26	level2			276.112	38.6	NEG	2.95782e+07	3.38456e+07	3.16226e+07	3.2844e+07	2.82258e+07	3.66129e+07
ACARBOSE	2.26	level2			684.206	15	POS	2.13403e+06	2.18098e+06	2.35374e+06	2.22217e+06	3.39264e+06	3.69925e+06
Piperazine-2-carbonitrile	2.25	level2			112.087	349.7	POS	5.00072e+06	4.50401e+06	4.87338e+06	5.35046e+06	5.51727e+06	4.91125e+06
n-Ribosylhistidine	2.25	level2			288.119	308.3	POS	8.63879e+06	8.36057e+06	6.13003e+06	1.09335e+07	1.26647e+07	5.77182e+06
Calceolarioside A	2.25	level2			477.147	267.3	NEG	1.94607e+06	2.37606e+06	2.54787e+06	2.28274e+06	2.40951e+06	2.44855e+06
20-Hydroxy-3,7,11,15,23-pentaoxolanost-8-en-26-oic_acid	2.25	level2			529.276	244.7	POS	3.86657e+06	4.22495e+06	4.34557e+06	4.37659e+06	4.6905e+06	4.97113e+06
MLS002638110-01!PREDNISOLONE50-24-8	2.25	level2			361.209	240.5	POS	1.1067e+07	1.34643e+07	1.30475e+07	1.47388e+07	1.55464e+07	1.74371e+07
.beta.-D-Glucopyranosiduronic acid, 4-(7-hydroxy-4-oxo-4H-1-benzopyran-3-yl)phenyl	2.25	level2			429.083	238.2	NEG	4.96046e+06	5.86555e+06	5.42125e+06	4.02202e+06	4.65011e+06	5.58243e+06
(R)-6'-O-(4-Geranyloxy-2-hydroxycinnamoyl)-marmin	2.25	level2			631.326	223.2	POS	7.06145e+07	7.74688e+07	7.17601e+07	5.46034e+07	6.10496e+07	6.50149e+07
Kanokoside A	2.25	level2			475.182	212.5	NEG	4.61508e+06	7.2425e+06	6.10178e+06	5.07949e+06	2.33673e+07	6.40079e+06
Bilobalide	2.25	level2			327.107	205.2	POS	3.46549e+06	3.92149e+06	5.82906e+06	2.995e+06	1.60918e+06	1.63529e+06
2,2',4,4'-Tetrahydroxybenzophenone	2.25	level2			245.044	200.4	NEG	1.12049e+07	9.678e+06	1.04814e+07	1.01096e+07	1.09824e+07	9.77932e+06
Diethyl 4-(4-fluorophenyl)-2,6-dimethyl-1,4-dihydropyridine-3,5-dicarboxylate	2.25	level2			348.16	176.4	POS	1.32914e+07	1.67502e+07	1.82083e+07	3.78716e+07	4.25544e+07	5.1454e+07
Lithocholate_3-O-glucuronide	2.25	level2			553.336	162.5	POS	2.25288e+08	2.72866e+08	2.60175e+08	1.05451e+08	1.11936e+08	1.26085e+08
Pentanoic acid, 5-[(3aR,4R,5R,6aS)-3,3-difluorohexahydro-5-hydroxy-4-[(1E,3S,4S)-3-hydroxy-4-methyl-1-nonen-6-ynyl]-2H-cyclopenta[b]furan-2-ylidene]-, (5Z)-	2.25	level2			411.199	151.5	NEG	3.2811e+07	4.29568e+07	3.777e+07	1.00105e+07	1.49359e+07	1.11613e+07
Monoglucuronylglycyrrhetinic_acid	2.25	level2			647.378	145.1	POS	1.16228e+07	1.9843e+07	1.90827e+07	8.14327e+06	8.64734e+06	1.19708e+07
Strictosamide	2.25	level2			499.2	142.4	POS	1.8006e+07	1.95239e+07	2.05313e+07	0	0	76640.7
Cyclohexanecarboxylic acid, 1-phenyl-, 2-(4-morpholinyl)ethyl ester	2.25	level2			318.202	135.3	POS	1.77938e+08	2.14816e+08	2.06628e+08	8.39749e+07	8.5022e+07	9.68334e+07
Thr-Pro	2.25	level2			215.104	123.5	NEG	3.30875e+06	3.68798e+06	3.14075e+06	2.65111e+06	2.98143e+06	3.45555e+06
Segetalin A	2.25	level2			610.338	90.9	POS	2.00791e+06	2.82645e+06	3.28895e+06	1.58947e+07	2.49938e+07	1.6943e+07
(-)-Epigallocatechin	2.25	level2			305.067	85.1	NEG	4.22166e+08	4.76321e+08	4.71393e+08	1.95429e+08	1.89397e+08	2.26779e+08
Alpinumisoflavone	2.25	level2			335.092	50.7	NEG	3.58089e+07	4.27564e+07	3.80014e+07	3.26769e+07	3.1344e+07	3.53374e+07
3-tert-Butyl-1-methyl-1H-pyrazole-5-carboxylic acid	2.25	level2			181.098	40.9	NEG	3.85982e+07	4.69923e+07	4.24362e+07	3.71525e+07	3.31984e+07	4.56198e+07
(+)-11-Nor-.DELTA.9-tetrahydrocannabinol-9-carboxylic acid glucuronide	2.25	level2			519.224	26.6	NEG	9.02461e+08	1.0986e+09	1.06357e+09	6.24025e+08	5.63893e+08	1.00962e+09
Peonidin_3-sambubioside_5-glucoside	2.25	level2			758.223	14.8	POS	1.09123e+06	1.25752e+06	1.25834e+06	1.03836e+06	1.21691e+06	1.58534e+06
1-Methyl-4-(4-piperidinyl)piperazine	2.24	level2			184.181	317.1	POS	2.69032e+07	2.7833e+07	8.92783e+06	4.71913e+06	2.41888e+07	2.78904e+07
Dextrorphan	2.24	level2			258.187	300.4	POS	1.22785e+06	1.1664e+06	725059	0	0	0
[DAla2] .alpha.-Neo-Endorphin (1-2), amide	2.24	level2			252.135	296.7	POS	5.93685e+06	8.51195e+06	8.48729e+06	1.08097e+07	9.4549e+06	1.52678e+07
4-Methyl-N-(2-propyl-2H-tetraazol-5-yl)benzamide	2.24	level2			246.134	287	POS	1.17834e+07	1.91813e+07	1.09623e+07	1.52369e+07	1.60482e+07	2.122e+07
N-Cyclooctyl-4-methylbenzenesulfonamide	2.24	level2			282.152	282.3	POS	177283	434404	213847	2.70147e+06	2.69847e+06	2.43893e+06
1-Piperazinecarboxamide, 4-(3-chloro-2-pyridinyl)-N-[4-(1,1-dimethylethyl)phenyl]-	2.24	level2			373.179	278.4	POS	4.08045e+06	4.21841e+06	3.98267e+06	5.12825e+06	4.99746e+06	3.72011e+06
Bopindolol	2.24	level2			381.221	277.1	POS	918591	990119	1.03405e+06	3.46089e+06	4.06003e+06	3.97783e+06
LNT	2.24	level2			708.262	274.9	POS	255433	265033	323673	214800	262740	204193
1H-Indol-4-ol, 3-[2-(dimethylamino)ethyl]-, 4-acetate	2.24	level2			247.141	262.6	POS	4.77772e+07	6.02839e+07	5.52111e+07	4.77485e+07	5.20819e+07	6.10866e+07
Cinnzeylanine	2.24	level2			427.232	257.6	POS	6.93496e+06	8.01465e+06	7.12562e+06	6.33802e+06	6.57438e+06	7.94667e+06
Melledonal_C	2.24	level2			481.16	254.1	POS	1.12939e+07	1.21687e+07	1.20575e+07	5.03944e+06	5.85748e+06	6.28889e+06
6-({[6-tert-Butyl-3-(methoxycarbonyl)-4,5,6,7-tetrahydro-1-benzothien-2-yl]amino}carbonyl)-3-cyclohexene-1-carboxylic acid	2.24	level2			418.169	248	NEG	1.35519e+06	1.7464e+06	2.61063e+06	4.13192e+06	4.47041e+06	5.00292e+06
Acetamide, 2-(4-benzoylphenoxy)-N-[1-(phenylmethyl)-4-piperidinyl]-	2.24	level2			427.202	244.8	NEG	5.53091e+06	7.23924e+06	6.56886e+06	4.74263e+06	5.32433e+06	6.07484e+06
Ramosetron	2.24	level2			280.139	238.6	POS	1.16752e+07	1.00673e+07	1.0093e+07	1.17522e+07	1.27248e+07	1.01731e+07
Armillarinin	2.24	level2			465.167	236.4	POS	5.01098e+07	5.8862e+07	5.57998e+07	1.87979e+06	2.44407e+06	2.22097e+06
Formylfusarochromanone	2.24	level2			321.141	220.3	POS	1.61922e+07	1.82073e+07	1.52606e+07	1.17301e+07	1.49597e+07	1.22319e+07
ETHYL 3-INDOLEACETIC ACID	2.24	level2			202.083	203.9	NEG	5.80319e+06	7.91438e+06	6.24789e+06	1.78387e+07	1.94841e+07	2.15768e+07
1-(4-Methoxybenzyl)-3-acetoxynorcotinine	2.24	level2			341.146	202	POS	368638	377470	131657	753247	509868	487608
Tsangane_L_3-glucoside	2.24	level2			375.239	195.6	POS	2.65435e+06	2.46118e+06	2.86267e+06	3.72843e+06	3.31414e+06	4.23072e+06
5-Ethenyl-3-hydroxy-4-(3-hydroxyprop-1-en-2-yl)-2-(3-methoxy-3-oxoprop-1-en-2-yl)-5-methylcyclohexyl (2Z)-4-(acetyloxy)-2-methylbut-2-enoate	2.24	level2			437.216	184.1	POS	1.56824e+07	2.06333e+07	1.77479e+07	1.85091e+07	2.00141e+07	2.43498e+07
(3Z)-6-Hydroxy-3-(1H-imidazol-5-ylmethylidene)-12-methoxy-7a-(2-methylbut-3-en-2-yl)-7a,12-dihydro-1H,5H-imidazo[1',2':1,2]pyrido[2,3-b]indole-2,5(3H)-dione	2.24	level2			432.167	118.1	NEG	3.99269e+06	3.59653e+06	3.9566e+06	2.495e+07	3.12592e+07	2.60423e+07
1-Piperazineacetic acid, 4-(phenylmethyl)-, 2-[[2-hydroxy-3-(2-propen-1-yl)phenyl]methylene]hydrazide	2.24	level2			391.219	113.2	NEG	8.48821e+06	1.06708e+07	1.02837e+07	4.75158e+06	3.30406e+06	5.6961e+06
4-(1,3-Oxazol-5-yl)benzoic acid	2.24	level2			188.035	102.4	NEG	2.70771e+06	3.20111e+06	2.74802e+06	3.02712e+06	2.94949e+06	3.15404e+06
Glycyl-L-4-hydroxyproline	2.24	level2			187.072	96.4	NEG	1.18078e+07	6.71696e+06	7.43835e+06	7.183e+06	7.12874e+06	4.22281e+06
3,8-dihydroxy-3,8-dimethyl-5-propan-2-ylidene-1,2,3a,4,7,8a-hexahydroazulen-6-one	2.24	level2			275.161	89.6	POS	1.52662e+07	1.29084e+07	1.59552e+07	1.61812e+07	1.74918e+07	1.36033e+07
Panglimycin C	2.24	level2			327.124	83.1	NEG	1.69415e+07	2.14319e+07	1.99091e+07	1.25295e+07	1.03196e+07	1.56493e+07
Dihydro-4,6-dimethyl-2-(1-methylethyl)-4H-1,3,5-dithiazine	2.24	level2			192.089	82.9	POS	6.71292e+06	1.12075e+07	8.52964e+06	9.89825e+06	7.03176e+06	1.03279e+07
Piperyline	2.24	level2			272.121	66.6	POS	846035	1.28898e+06	840128	6.68299e+06	5.78927e+06	6.20763e+06
Serinyl-Phenylalanine	2.24	level2			253.119	60	POS	3.34416e+06	3.46156e+06	2.7497e+06	3.09126e+06	2.15361e+06	1.63501e+06
3,3'-Dimethyl-4,4'-diaminodiphenylmethane	2.24	level2			227.155	58	POS	1.32294e+07	2.45195e+07	2.15808e+07	2.38557e+06	3.67677e+06	2.35381e+06
5-[4-[(E)-3-Carboxy-3-hydroxyprop-1-enyl]-4-hydroxy-3,3,5-trimethylcyclohexyl]oxy-3-hydroxy-3-methyl-5-oxopentanoic acid	2.24	level2			401.181	40.5	NEG	8.35791e+06	1.08629e+07	9.98123e+06	9.63656e+06	1.02499e+07	1.28141e+07
6-[(2,4-Dinitrophenyl)amino]hexanoic acid	2.24	level2			296.089	27.6	NEG	3.58391e+06	3.26408e+06	2.84246e+06	2.44742e+06	3.13893e+06	4.06823e+06
Ikshusterol	2.24	level2			431.386	16.5	POS	5.66576e+06	2.7509e+06	1.05925e+07	3.27605e+06	1.20657e+07	2.8095e+06
(1.Xi.)-1,5-Anhydro-1-(5,7-dihydroxy-2-(4-hydroxyphenyl)-4-oxo-4H-chromen-8-yl)-6-O-((2E)-6-hydroxy-2,6-dimethylocta-2,7-dienoyl)-D-glucitol	2.23	level2			597.195	256.3	NEG	3.1269e+06	3.88413e+06	3.68906e+06	7367.26	59087.6	93690.6
13-Acetyl-9-dihydrobaccatin III	2.23	level2			631.277	253.6	POS	2.0245e+07	2.33236e+07	2.13791e+07	2.02016e+07	2.26536e+07	2.3605e+07
1-Piperidinecarboxylic acid, 4-[[3-(4-pyridinyl)-1,2,4-oxadiazol-5-yl]methoxy]-, 1,1-dimethylethyl ester	2.23	level2			361.184	249.1	POS	6.57732e+06	7.29481e+06	7.14505e+06	9.06293e+06	1.08776e+07	1.10785e+07
Haloperidol	2.23	level2			376.148	243	POS	9.86773e+06	1.08357e+07	1.19028e+07	9.66981e+06	1.06472e+07	1.24654e+07
Azatadine_maleate	2.23	level2			523.207	237	POS	816034	598566	719819	689435	576316	601942
Glycine, N-[2-(3,5-difluorophenyl)acetyl]-L-alanyl-2-phenyl-, 1,1-dimethylethyl ester, (2S)-	2.23	level2			431.179	236.7	NEG	1.22081e+07	1.59157e+07	1.78831e+07	1.23961e+07	1.0654e+07	1.13389e+07
Lucidenic_acid_E2	2.23	level2			517.281	230.3	POS	6.86083e+07	7.29623e+07	7.32445e+07	1.14555e+07	1.18962e+07	1.35947e+07
[truncated: 587 more rows]
